# Supplementary material for: Correction: Histone Demethylase JMJD2B Functions as a Co-Factor of Estrogen Receptor in Breast Cancer Proliferation and Mammary Gland Development
Source: PLoS One. 2024 May 9;19(5):e0303780. doi: 10.1371/journal.pone.0303780 (PMC11081284; doi:10.1371/journal.pone.0303780)
Supplement: S1 File — Data.001: control, Data.002: siJMJD2A, Data.004: siJMJD2B, Original.wsp: original FlowJo gating; Revised-231012.wsp: revised FlowJo gating. (ZIP) [file pone.0303780.s001.zip]

Archive with 5 entries (5 files):
- S1 File. Original data for Fig 2A/Data.001
- S1 File. Original data for Fig 2A/Data.002
- S1 File. Original data for Fig 2A/Data.004
- S1 File. Original data for Fig 2A/Original.wsp
- S1 File. Original data for Fig 2A/revised-231012.wsp
