# Supplementary material for: Correction: Histone Demethylase JMJD2B Functions as a Co-Factor of Estrogen Receptor in Breast Cancer Proliferation and Mammary Gland Development
Source: PLoS One. 2024 May 9;19(5):e0303780. doi: 10.1371/journal.pone.0303780 (PMC11081284; doi:10.1371/journal.pone.0303780)
Supplement: S1 File — Data.001: control, Data.002: siJMJD2A, Data.004: siJMJD2B, Original.wsp: original FlowJo gating; Revised-231012.wsp: revised FlowJo gating. (ZIP) [file pone.0303780.s001.zip › S1 File. Original data for Fig 2A/Original.wsp]

<?xml version="1.0" encoding="ISO-8859-1"?>
<!DOCTYPE Workspace>

<Workspace version="1.5" flowJoVersion="Version 7.1.1" drawRowBorders="1" drawColumnBorders="1" isTemplate="0" curGroup="All Samples" groupPaneHeight="80">
  <WindowPosition x="20" y="20" width="600" height="861" open="1" />
  <TextTraits font="dialog" size="12" color="#000000" just="" style="0" />
  <Columns wsSortOrder="$BTIM" wsSortAscending="1">
    <Column name="Name" width="240" />
    <Column name="Statistic" width="80" />
    <Column name="#Cells" width="80" />
  </Columns>
  <Groups>
    <GroupNode name="All Samples" expanded="1" count="0" sortPriority="10" numberOfQuadGates="0">
      <Graph type="Pseudocolor" fast="1" smoothing="0" histogramSmoothingCount="0" showOutliers="0" drawLargeDots="0" backColor="#FFFFFF" foreColor="#000000" yAuto="1" yAutoType="Unit Distribution" yMin="0.0" yMax="0.0" showAxes="tnlTNL" xLabel="" yLabel="" lastYAxisName="" scientificNotation="0" smoothingHighResolution="1" contourHighResolution="1" showGateFreqs="1" showGateNames="0" showUncompParm="0" showGates="0" xLabelOverride="0" yLabelOverride="0">
        <TextTraits font="SansSerif" size="12" name="label" style="0" color="#000000" background="#000000" just="left" />
        <TextTraits font="SansSerif" size="12" name="gate" style="0" color="#000000" background="#000000" just="left" />
      </Graph>
      <Group name="All Samples" foreground="#000000" fontStyle="bold" isUserModified="0" live="1" synchronized="0">
        <Criteria />
        <SampleRefs>
          <SampleRef sampleID="1" />
          <SampleRef sampleID="2" />
          <SampleRef sampleID="3" />
          <SampleRef sampleID="4" />
          <SampleRef sampleID="5" />
          <SampleRef sampleID="6" />
          <SampleRef sampleID="7" />
          <SampleRef sampleID="8" />
          <SampleRef sampleID="9" />
        </SampleRefs>
      </Group>
    </GroupNode>
  </Groups>
  <SampleList>
    <Sample>
      <Keywords>
        <Keyword name="$BTIM" value="23:27:48" />
        <Keyword name="$BYTEORD" value="4,3,2,1" />
        <Keyword name="$CYT" value="FACSCalibur" />
        <Keyword name="$DATATYPE" value="I" />
        <Keyword name="$DATE" value="04-Sep-08" />
        <Keyword name="$ETIM" value="23:29:33" />
        <Keyword name="$FIL" value="Data.003" />
        <Keyword name="$MODE" value="L" />
        <Keyword name="$NEXTDATA" value="0" />
        <Keyword name="$OP" value="user-account" />
        <Keyword name="$P1B" value="16" />
        <Keyword name="$P1E" value="0,0" />
        <Keyword name="$P1N" value="FSC-H" />
        <Keyword name="$P1R" value="1024" />
        <Keyword name="$P1S" value="Forward Scatter" />
        <Keyword name="$P2B" value="16" />
        <Keyword name="$P2E" value="0,0" />
        <Keyword name="$P2N" value="SSC-H" />
        <Keyword name="$P2R" value="1024" />
        <Keyword name="$P2S" value="SSC-Height" />
        <Keyword name="$P3B" value="16" />
        <Keyword name="$P3E" value="4,0" />
        <Keyword name="$P3N" value="FL1-H" />
        <Keyword name="$P3R" value="1024" />
        <Keyword name="$P4B" value="16" />
        <Keyword name="$P4E" value="0,0" />
        <Keyword name="$P4N" value="FL2-H" />
        <Keyword name="$P4R" value="1024" />
        <Keyword name="$P5B" value="16" />
        <Keyword name="$P5E" value="0,0" />
        <Keyword name="$P5N" value="FL3-H" />
        <Keyword name="$P5R" value="1024" />
        <Keyword name="$P5S" value="7-AAD" />
        <Keyword name="$P6B" value="16" />
        <Keyword name="$P6E" value="0,0" />
        <Keyword name="$P6N" value="FL3-A" />
        <Keyword name="$P6R" value="1024" />
        <Keyword name="$P7B" value="16" />
        <Keyword name="$P7E" value="4,0" />
        <Keyword name="$P7N" value="FL4-H" />
        <Keyword name="$P7R" value="1024" />
        <Keyword name="$P7S" value="BrdU-APC" />
        <Keyword name="$PAR" value="7" />
        <Keyword name="$SYS" value="Macintosh System Software 10.4.9" />
        <Keyword name="$TOT" value="25000" />
        <Keyword name="BD$AcqLibVersion" value="4.2.1" />
        <Keyword name="BD$LASERMODE" value="1" />
        <Keyword name="BD$NPAR" value="7" />
        <Keyword name="BD$P1N" value="FSC-H" />
        <Keyword name="BD$P2N" value="SSC-H" />
        <Keyword name="BD$P3N" value="FL1-H" />
        <Keyword name="BD$P4N" value="FL2-H" />
        <Keyword name="BD$P5N" value="FL3-H" />
        <Keyword name="BD$P6N" value="FL3-A" />
        <Keyword name="BD$P7N" value="FL4-H" />
        <Keyword name="BD$WORD0" value="255" />
        <Keyword name="BD$WORD1" value="281" />
        <Keyword name="BD$WORD10" value="299" />
        <Keyword name="BD$WORD11" value="288" />
        <Keyword name="BD$WORD12" value="640" />
        <Keyword name="BD$WORD13" value="4" />
        <Keyword name="BD$WORD14" value="299" />
        <Keyword name="BD$WORD15" value="450" />
        <Keyword name="BD$WORD16" value="615" />
        <Keyword name="BD$WORD17" value="658" />
        <Keyword name="BD$WORD18" value="280" />
        <Keyword name="BD$WORD19" value="100" />
        <Keyword name="BD$WORD2" value="430" />
        <Keyword name="BD$WORD20" value="100" />
        <Keyword name="BD$WORD21" value="100" />
        <Keyword name="BD$WORD22" value="100" />
        <Keyword name="BD$WORD23" value="1" />
        <Keyword name="BD$WORD24" value="1" />
        <Keyword name="BD$WORD25" value="0" />
        <Keyword name="BD$WORD26" value="1" />
        <Keyword name="BD$WORD27" value="1" />
        <Keyword name="BD$WORD28" value="136" />
        <Keyword name="BD$WORD29" value="52" />
        <Keyword name="BD$WORD3" value="586" />
        <Keyword name="BD$WORD30" value="52" />
        <Keyword name="BD$WORD31" value="52" />
        <Keyword name="BD$WORD32" value="52" />
        <Keyword name="BD$WORD33" value="52" />
        <Keyword name="BD$WORD34" value="0" />
        <Keyword name="BD$WORD35" value="0" />
        <Keyword name="BD$WORD36" value="0" />
        <Keyword name="BD$WORD37" value="0" />
        <Keyword name="BD$WORD38" value="280" />
        <Keyword name="BD$WORD39" value="3" />
        <Keyword name="BD$WORD4" value="628" />
        <Keyword name="BD$WORD40" value="4" />
        <Keyword name="BD$WORD41" value="100" />
        <Keyword name="BD$WORD42" value="214" />
        <Keyword name="BD$WORD43" value="0" />
        <Keyword name="BD$WORD44" value="1023" />
        <Keyword name="BD$WORD45" value="1023" />
        <Keyword name="BD$WORD46" value="1023" />
        <Keyword name="BD$WORD47" value="53" />
        <Keyword name="BD$WORD48" value="350" />
        <Keyword name="BD$WORD49" value="240" />
        <Keyword name="BD$WORD5" value="398" />
        <Keyword name="BD$WORD50" value="0" />
        <Keyword name="BD$WORD51" value="52" />
        <Keyword name="BD$WORD52" value="329" />
        <Keyword name="BD$WORD53" value="416" />
        <Keyword name="BD$WORD54" value="323" />
        <Keyword name="BD$WORD55" value="224" />
        <Keyword name="BD$WORD56" value="323" />
        <Keyword name="BD$WORD57" value="128" />
        <Keyword name="BD$WORD58" value="323" />
        <Keyword name="BD$WORD59" value="96" />
        <Keyword name="BD$WORD6" value="398" />
        <Keyword name="BD$WORD60" value="323" />
        <Keyword name="BD$WORD61" value="192" />
        <Keyword name="BD$WORD62" value="323" />
        <Keyword name="BD$WORD63" value="608" />
        <Keyword name="BD$WORD7" value="398" />
        <Keyword name="BD$WORD8" value="398" />
        <Keyword name="BD$WORD9" value="398" />
        <Keyword name="CREATOR" value="CellQuest Pro? 5.2.1" />
        <Keyword name="CYTNUM" value="E97500676" />
        <Keyword name="CalibFile" value="FALSE" />
        <Keyword name="END BATCH" value="TRUE" />
        <Keyword name="FILE GUID" value="C1F9361E-7B13-11DD-95DA-00145111085C" />
        <Keyword name="LOGIN NAME" value="user-account" />
        <Keyword name="P7THRESVOL" value="52" />
        <Keyword name="PANEL NAME" value="Untitled Acquisition Tube List" />
        <Keyword name="START BATCH" value="TRUE" />
        <Keyword name="TUBE NAME" value="Untitled" />
        <Keyword name="WORKSTATION" value="(Unavailable)" />
      </Keywords>
      <DataSet uri="Z:\FACS\080904APC\Data.003" sampleID="3" />
      <SampleNode name="Data.003" expanded="1" panelState="---" count="0" sortPriority="10" numberOfQuadGates="0" sampleID="3">
        <Graph type="Pseudocolor" fast="1" smoothing="0" histogramSmoothingCount="0" showOutliers="0" drawLargeDots="0" backColor="#FFFFFF" foreColor="#000000" yAuto="1" yAutoType="Unit Distribution" yMin="0.0" yMax="0.0" showAxes="" lastYAxisName="" scientificNotation="0" smoothingHighResolution="1" contourHighResolution="1" showGateFreqs="1" showGateNames="0" showUncompParm="0" showGates="0" xLabelOverride="0" yLabelOverride="0">
          <Axis dimension="x" name="FSC-H" />
          <Axis dimension="y" name="SSC-H" />
          <WindowPosition x="686" y="136" width="374" height="546" open="0" />
          <TextTraits font="SansSerif" size="12" name="label" style="0" color="#000000" background="#000000" just="left" />
          <TextTraits font="SansSerif" size="12" name="gate" style="0" color="#000000" background="#000000" just="left" />
        </Graph>
        <Subpopulations>
          <Population name="Forward Scatter, SSC-Height subset" expanded="1" panelState="---" count="24667" sortPriority="10" numberOfQuadGates="0">
            <Graph type="Pseudocolor" fast="1" smoothing="0" histogramSmoothingCount="0" showOutliers="0" drawLargeDots="0" backColor="#FFFFFF" foreColor="#000000" yAuto="1" yAutoType="Unit Distribution" yMin="0.0" yMax="0.0" showAxes="" lastYAxisName="" scientificNotation="0" smoothingHighResolution="1" contourHighResolution="1" showGateFreqs="1" showGateNames="0" showUncompParm="0" showGates="0" xLabelOverride="0" yLabelOverride="0">
              <Axis dimension="x" name="FL3-H" />
              <Axis dimension="y" name="FL3-A" />
              <WindowPosition x="654" y="104" width="374" height="546" open="0" />
              <TextTraits font="SansSerif" size="12" name="label" style="0" color="#000000" background="#000000" just="left" />
              <TextTraits font="SansSerif" size="12" name="gate" style="0" color="#000000" background="#000000" just="left" />
            </Graph>
            <PolygonGate eventsInside="1" annoOffsetX="0" annoOffsetY="0" tint="#FF00FF" isTinted="0">
              <Axis dimension="x" name="FSC-H" />
              <Axis dimension="y" name="SSC-H" />
              <Point x="156.0" y="66.19011406844106" />
              <Point x="368.0" y="50.61596958174905" />
              <Point x="684.0" y="214.14448669201522" />
              <Point x="840.0" y="580.1368821292775" />
              <Point x="804.0" y="864.3650190114068" />
              <Point x="688.0" y="946.1292775665399" />
              <Point x="524.0" y="899.4068441064638" />
              <Point x="252.0" y="529.5209125475285" />
              <Point x="148.0" y="206.3574144486692" />
            </PolygonGate>
            <Subpopulations>
              <Population name="7-AAD, FL3-A subset" expanded="1" panelState="---" count="19036" sortPriority="10" numberOfQuadGates="1">
                <Graph type="Pseudocolor" fast="1" smoothing="0" histogramSmoothingCount="0" showOutliers="0" drawLargeDots="0" backColor="#FFFFFF" foreColor="#000000" yAuto="1" yAutoType="Unit Distribution" yMin="0.0" yMax="0.0" showAxes="" lastYAxisName="" scientificNotation="0" smoothingHighResolution="1" contourHighResolution="1" showGateFreqs="1" showGateNames="0" showUncompParm="0" showGates="0" xLabelOverride="0" yLabelOverride="0">
                  <Axis dimension="x" name="FL3-H" />
                  <Axis dimension="y" name="FL4-H" />
                  <WindowPosition x="834" y="216" width="374" height="546" open="0" />
                  <TextTraits font="SansSerif" size="12" name="label" style="0" color="#000000" background="#000000" just="left" />
                  <TextTraits font="SansSerif" size="12" name="gate" style="0" color="#000000" background="#000000" just="left" />
                </Graph>
                <PolygonGate eventsInside="1" annoOffsetX="0" annoOffsetY="0" tint="#FF00FF" isTinted="0">
                  <Axis dimension="x" name="FL3-H" />
                  <Axis dimension="y" name="FL3-A" />
                  <Point x="-16.0" y="15.574144486692015" />
                  <Point x="524.0" y="996.745247148289" />
                  <Point x="996.0" y="988.958174904943" />
                  <Point x="992.0" y="50.61596958174905" />
                  <Point x="148.0" y="-85.65779467680608" />
                </PolygonGate>
                <Subpopulations>
                  <Population name="Q1: 7-AAD- , BrdU-APC+" expanded="1" count="1012" sortPriority="11" numberOfQuadGates="0">
                    <Graph type="Pseudocolor" fast="1" smoothing="0" histogramSmoothingCount="0" showOutliers="0" drawLargeDots="0" backColor="#FFFFFF" foreColor="#000000" yAuto="1" yAutoType="Unit Distribution" yMin="0.0" yMax="0.0" showAxes="" lastYAxisName="" scientificNotation="0" smoothingHighResolution="1" contourHighResolution="1" showGateFreqs="1" showGateNames="0" showUncompParm="0" showGates="0" xLabelOverride="0" yLabelOverride="0">
                      <Axis dimension="x" name="FL3-H" />
                      <Axis dimension="y" name="FL4-H" />
                      <WindowPosition x="654" y="104" width="374" height="546" open="1" />
                      <TextTraits font="SansSerif" size="12" name="label" style="0" color="#000000" background="#000000" just="left" />
                      <TextTraits font="SansSerif" size="12" name="gate" style="0" color="#000000" background="#000000" just="left" />
                    </Graph>
                    <RectangleGate eventsInside="1" annoOffsetX="-17" annoOffsetY="-71" tint="#FF00FF" isTinted="0" quadId="0">
                      <RangeGate min="0.0" max="264.0">
                        <Axis dimension="x" name="FL3-H" />
                      </RangeGate>
                      <RangeGate min="22.574189545368384" max="10000.0">
                        <Axis dimension="y" name="FL4-H" />
                      </RangeGate>
                    </RectangleGate>
                  </Population>
                  <Population name="Q2: 7-AAD+ , BrdU-APC+" expanded="1" count="1575" sortPriority="12" numberOfQuadGates="0">
                    <Graph type="Pseudocolor" fast="1" smoothing="0" histogramSmoothingCount="0" showOutliers="0" drawLargeDots="0" backColor="#FFFFFF" foreColor="#000000" yAuto="1" yAutoType="Unit Distribution" yMin="0.0" yMax="0.0" showAxes="" lastYAxisName="" scientificNotation="0" smoothingHighResolution="1" contourHighResolution="1" showGateFreqs="1" showGateNames="0" showUncompParm="0" showGates="0" xLabelOverride="0" yLabelOverride="0">
                      <Axis dimension="x" name="FL3-H" />
                      <Axis dimension="y" name="FL4-H" />
                      <WindowPosition x="654" y="104" width="374" height="546" open="1" />
                      <TextTraits font="SansSerif" size="12" name="label" style="0" color="#000000" background="#000000" just="left" />
                      <TextTraits font="SansSerif" size="12" name="gate" style="0" color="#000000" background="#000000" just="left" />
                    </Graph>
                    <RectangleGate eventsInside="1" annoOffsetX="63" annoOffsetY="-71" tint="#FF00FF" isTinted="0" quadId="1">
                      <RangeGate min="264.0" max="1024.0">
                        <Axis dimension="x" name="FL3-H" />
                      </RangeGate>
                      <RangeGate min="22.574189545368384" max="10000.0">
                        <Axis dimension="y" name="FL4-H" />
                      </RangeGate>
                    </RectangleGate>
                  </Population>
                  <Population name="Q3: 7-AAD- , BrdU-APC-" expanded="1" count="13311" sortPriority="13" numberOfQuadGates="0">
                    <Graph type="Pseudocolor" fast="1" smoothing="0" histogramSmoothingCount="0" showOutliers="0" drawLargeDots="0" backColor="#FFFFFF" foreColor="#000000" yAuto="1" yAutoType="Unit Distribution" yMin="0.0" yMax="0.0" showAxes="" lastYAxisName="" scientificNotation="0" smoothingHighResolution="1" contourHighResolution="1" showGateFreqs="1" showGateNames="0" showUncompParm="0" showGates="0" xLabelOverride="0" yLabelOverride="0">
                      <Axis dimension="x" name="FL3-H" />
                      <Axis dimension="y" name="FL4-H" />
                      <WindowPosition x="654" y="104" width="374" height="546" open="1" />
                      <TextTraits font="SansSerif" size="12" name="label" style="0" color="#000000" background="#000000" just="left" />
                      <TextTraits font="SansSerif" size="12" name="gate" style="0" color="#000000" background="#000000" just="left" />
                    </Graph>
                    <RectangleGate eventsInside="1" annoOffsetX="-17" annoOffsetY="44" tint="#FF00FF" isTinted="0" quadId="2">
                      <RangeGate min="0.0" max="264.0">
                        <Axis dimension="x" name="FL3-H" />
                      </RangeGate>
                      <RangeGate min="1.0" max="22.574189545368384">
                        <Axis dimension="y" name="FL4-H" />
                      </RangeGate>
                    </RectangleGate>
                  </Population>
                  <Population name="Q4: 7-AAD+ , BrdU-APC-" expanded="1" count="3138" sortPriority="14" numberOfQuadGates="0">
                    <Graph type="Pseudocolor" fast="1" smoothing="0" histogramSmoothingCount="0" showOutliers="0" drawLargeDots="0" backColor="#FFFFFF" foreColor="#000000" yAuto="1" yAutoType="Unit Distribution" yMin="0.0" yMax="0.0" showAxes="" lastYAxisName="" scientificNotation="0" smoothingHighResolution="1" contourHighResolution="1" showGateFreqs="1" showGateNames="0" showUncompParm="0" showGates="0" xLabelOverride="0" yLabelOverride="0">
                      <Axis dimension="x" name="FL3-H" />
                      <Axis dimension="y" name="FL4-H" />
                      <WindowPosition x="654" y="104" width="374" height="546" open="1" />
                      <TextTraits font="SansSerif" size="12" name="label" style="0" color="#000000" background="#000000" just="left" />
                      <TextTraits font="SansSerif" size="12" name="gate" style="0" color="#000000" background="#000000" just="left" />
                    </Graph>
                    <RectangleGate eventsInside="1" annoOffsetX="63" annoOffsetY="44" tint="#FF00FF" isTinted="0" quadId="3">
                      <RangeGate min="264.0" max="1024.0">
                        <Axis dimension="x" name="FL3-H" />
                      </RangeGate>
                      <RangeGate min="1.0" max="22.574189545368384">
                        <Axis dimension="y" name="FL4-H" />
                      </RangeGate>
                    </RectangleGate>
                  </Population>
                </Subpopulations>
              </Population>
            </Subpopulations>
          </Population>
        </Subpopulations>
      </SampleNode>
    </Sample>
    <Sample>
      <Keywords>
        <Keyword name="$BTIM" value="23:33:07" />
        <Keyword name="$BYTEORD" value="4,3,2,1" />
        <Keyword name="$CYT" value="FACSCalibur" />
        <Keyword name="$DATATYPE" value="I" />
        <Keyword name="$DATE" value="04-Sep-08" />
        <Keyword name="$ETIM" value="23:35:36" />
        <Keyword name="$FIL" value="Data.005" />
        <Keyword name="$MODE" value="L" />
        <Keyword name="$NEXTDATA" value="0" />
        <Keyword name="$OP" value="user-account" />
        <Keyword name="$P1B" value="16" />
        <Keyword name="$P1E" value="0,0" />
        <Keyword name="$P1N" value="FSC-H" />
        <Keyword name="$P1R" value="1024" />
        <Keyword name="$P1S" value="Forward Scatter" />
        <Keyword name="$P2B" value="16" />
        <Keyword name="$P2E" value="0,0" />
        <Keyword name="$P2N" value="SSC-H" />
        <Keyword name="$P2R" value="1024" />
        <Keyword name="$P2S" value="SSC-Height" />
        <Keyword name="$P3B" value="16" />
        <Keyword name="$P3E" value="4,0" />
        <Keyword name="$P3N" value="FL1-H" />
        <Keyword name="$P3R" value="1024" />
        <Keyword name="$P4B" value="16" />
        <Keyword name="$P4E" value="0,0" />
        <Keyword name="$P4N" value="FL2-H" />
        <Keyword name="$P4R" value="1024" />
        <Keyword name="$P5B" value="16" />
        <Keyword name="$P5E" value="0,0" />
        <Keyword name="$P5N" value="FL3-H" />
        <Keyword name="$P5R" value="1024" />
        <Keyword name="$P5S" value="7-AAD" />
        <Keyword name="$P6B" value="16" />
        <Keyword name="$P6E" value="0,0" />
        <Keyword name="$P6N" value="FL3-A" />
        <Keyword name="$P6R" value="1024" />
        <Keyword name="$P7B" value="16" />
        <Keyword name="$P7E" value="4,0" />
        <Keyword name="$P7N" value="FL4-H" />
        <Keyword name="$P7R" value="1024" />
        <Keyword name="$P7S" value="BrdU-APC" />
        <Keyword name="$PAR" value="7" />
        <Keyword name="$SYS" value="Macintosh System Software 10.4.9" />
        <Keyword name="$TOT" value="25000" />
        <Keyword name="BD$AcqLibVersion" value="4.2.1" />
        <Keyword name="BD$LASERMODE" value="1" />
        <Keyword name="BD$NPAR" value="7" />
        <Keyword name="BD$P1N" value="FSC-H" />
        <Keyword name="BD$P2N" value="SSC-H" />
        <Keyword name="BD$P3N" value="FL1-H" />
        <Keyword name="BD$P4N" value="FL2-H" />
        <Keyword name="BD$P5N" value="FL3-H" />
        <Keyword name="BD$P6N" value="FL3-A" />
        <Keyword name="BD$P7N" value="FL4-H" />
        <Keyword name="BD$WORD0" value="255" />
        <Keyword name="BD$WORD1" value="291" />
        <Keyword name="BD$WORD10" value="300" />
        <Keyword name="BD$WORD11" value="287" />
        <Keyword name="BD$WORD12" value="639" />
        <Keyword name="BD$WORD13" value="4" />
        <Keyword name="BD$WORD14" value="299" />
        <Keyword name="BD$WORD15" value="450" />
        <Keyword name="BD$WORD16" value="615" />
        <Keyword name="BD$WORD17" value="653" />
        <Keyword name="BD$WORD18" value="280" />
        <Keyword name="BD$WORD19" value="100" />
        <Keyword name="BD$WORD2" value="429" />
        <Keyword name="BD$WORD20" value="100" />
        <Keyword name="BD$WORD21" value="100" />
        <Keyword name="BD$WORD22" value="100" />
        <Keyword name="BD$WORD23" value="1" />
        <Keyword name="BD$WORD24" value="1" />
        <Keyword name="BD$WORD25" value="0" />
        <Keyword name="BD$WORD26" value="1" />
        <Keyword name="BD$WORD27" value="1" />
        <Keyword name="BD$WORD28" value="136" />
        <Keyword name="BD$WORD29" value="52" />
        <Keyword name="BD$WORD3" value="586" />
        <Keyword name="BD$WORD30" value="52" />
        <Keyword name="BD$WORD31" value="52" />
        <Keyword name="BD$WORD32" value="52" />
        <Keyword name="BD$WORD33" value="52" />
        <Keyword name="BD$WORD34" value="0" />
        <Keyword name="BD$WORD35" value="0" />
        <Keyword name="BD$WORD36" value="0" />
        <Keyword name="BD$WORD37" value="0" />
        <Keyword name="BD$WORD38" value="280" />
        <Keyword name="BD$WORD39" value="3" />
        <Keyword name="BD$WORD4" value="623" />
        <Keyword name="BD$WORD40" value="4" />
        <Keyword name="BD$WORD41" value="100" />
        <Keyword name="BD$WORD42" value="214" />
        <Keyword name="BD$WORD43" value="0" />
        <Keyword name="BD$WORD44" value="1023" />
        <Keyword name="BD$WORD45" value="1023" />
        <Keyword name="BD$WORD46" value="1023" />
        <Keyword name="BD$WORD47" value="53" />
        <Keyword name="BD$WORD48" value="350" />
        <Keyword name="BD$WORD49" value="240" />
        <Keyword name="BD$WORD5" value="398" />
        <Keyword name="BD$WORD50" value="0" />
        <Keyword name="BD$WORD51" value="52" />
        <Keyword name="BD$WORD52" value="329" />
        <Keyword name="BD$WORD53" value="416" />
        <Keyword name="BD$WORD54" value="323" />
        <Keyword name="BD$WORD55" value="224" />
        <Keyword name="BD$WORD56" value="323" />
        <Keyword name="BD$WORD57" value="128" />
        <Keyword name="BD$WORD58" value="323" />
        <Keyword name="BD$WORD59" value="96" />
        <Keyword name="BD$WORD6" value="398" />
        <Keyword name="BD$WORD60" value="323" />
        <Keyword name="BD$WORD61" value="192" />
        <Keyword name="BD$WORD62" value="323" />
        <Keyword name="BD$WORD63" value="608" />
        <Keyword name="BD$WORD7" value="398" />
        <Keyword name="BD$WORD8" value="398" />
        <Keyword name="BD$WORD9" value="398" />
        <Keyword name="CREATOR" value="CellQuest Pro? 5.2.1" />
        <Keyword name="CYTNUM" value="E97500676" />
        <Keyword name="CalibFile" value="FALSE" />
        <Keyword name="END BATCH" value="TRUE" />
        <Keyword name="FILE GUID" value="808F2888-7B14-11DD-95DA-00145111085C" />
        <Keyword name="LOGIN NAME" value="user-account" />
        <Keyword name="P7THRESVOL" value="52" />
        <Keyword name="PANEL NAME" value="Untitled Acquisition Tube List" />
        <Keyword name="START BATCH" value="TRUE" />
        <Keyword name="TUBE NAME" value="Untitled" />
        <Keyword name="WORKSTATION" value="(Unavailable)" />
      </Keywords>
      <DataSet uri="Z:\FACS\080904APC\Data.005" sampleID="5" />
      <SampleNode name="Data.005" expanded="1" panelState="---" count="0" sortPriority="10" numberOfQuadGates="0" sampleID="5">
        <Graph type="Pseudocolor" fast="1" smoothing="0" histogramSmoothingCount="0" showOutliers="0" drawLargeDots="0" backColor="#FFFFFF" foreColor="#000000" yAuto="1" yAutoType="Unit Distribution" yMin="0.0" yMax="0.0" showAxes="" lastYAxisName="" scientificNotation="0" smoothingHighResolution="1" contourHighResolution="1" showGateFreqs="1" showGateNames="0" showUncompParm="0" showGates="0" xLabelOverride="0" yLabelOverride="0">
          <Axis dimension="x" name="FSC-H" />
          <Axis dimension="y" name="SSC-H" />
          <WindowPosition x="654" y="104" width="374" height="546" open="0" />
          <TextTraits font="SansSerif" size="12" name="label" style="0" color="#000000" background="#000000" just="left" />
          <TextTraits font="SansSerif" size="12" name="gate" style="0" color="#000000" background="#000000" just="left" />
        </Graph>
        <Subpopulations>
          <Population name="Forward Scatter, SSC-Height subset" expanded="1" panelState="---" count="24724" sortPriority="10" numberOfQuadGates="0">
            <Graph type="Pseudocolor" fast="1" smoothing="0" histogramSmoothingCount="0" showOutliers="0" drawLargeDots="0" backColor="#FFFFFF" foreColor="#000000" yAuto="1" yAutoType="Unit Distribution" yMin="0.0" yMax="0.0" showAxes="" lastYAxisName="" scientificNotation="0" smoothingHighResolution="1" contourHighResolution="1" showGateFreqs="1" showGateNames="0" showUncompParm="0" showGates="0" xLabelOverride="0" yLabelOverride="0">
              <Axis dimension="x" name="FL3-H" />
              <Axis dimension="y" name="FL3-A" />
              <WindowPosition x="654" y="104" width="374" height="546" open="0" />
              <TextTraits font="SansSerif" size="12" name="label" style="0" color="#000000" background="#000000" just="left" />
              <TextTraits font="SansSerif" size="12" name="gate" style="0" color="#000000" background="#000000" just="left" />
            </Graph>
            <PolygonGate eventsInside="1" annoOffsetX="0" annoOffsetY="0" tint="#FF00FF" isTinted="0">
              <Axis dimension="x" name="FSC-H" />
              <Axis dimension="y" name="SSC-H" />
              <Point x="156.0" y="66.19011406844106" />
              <Point x="368.0" y="50.61596958174905" />
              <Point x="684.0" y="214.14448669201522" />
              <Point x="840.0" y="580.1368821292775" />
              <Point x="804.0" y="864.3650190114068" />
              <Point x="688.0" y="946.1292775665399" />
              <Point x="524.0" y="899.4068441064638" />
              <Point x="252.0" y="529.5209125475285" />
              <Point x="148.0" y="206.3574144486692" />
            </PolygonGate>
            <Subpopulations>
              <Population name="7-AAD, FL3-A subset" expanded="1" panelState="---" count="18155" sortPriority="10" numberOfQuadGates="1">
                <Graph type="Pseudocolor" fast="1" smoothing="0" histogramSmoothingCount="0" showOutliers="0" drawLargeDots="0" backColor="#FFFFFF" foreColor="#000000" yAuto="1" yAutoType="Unit Distribution" yMin="0.0" yMax="0.0" showAxes="" lastYAxisName="" scientificNotation="0" smoothingHighResolution="1" contourHighResolution="1" showGateFreqs="1" showGateNames="0" showUncompParm="0" showGates="0" xLabelOverride="0" yLabelOverride="0">
                  <Axis dimension="x" name="FL3-H" />
                  <Axis dimension="y" name="FL4-H" />
                  <WindowPosition x="654" y="104" width="374" height="546" open="1" />
                  <TextTraits font="SansSerif" size="12" name="label" style="0" color="#000000" background="#000000" just="left" />
                  <TextTraits font="SansSerif" size="12" name="gate" style="0" color="#000000" background="#000000" just="left" />
                </Graph>
                <PolygonGate eventsInside="1" annoOffsetX="0" annoOffsetY="0" tint="#FF00FF" isTinted="0">
                  <Axis dimension="x" name="FL3-H" />
                  <Axis dimension="y" name="FL3-A" />
                  <Point x="-16.0" y="15.574144486692015" />
                  <Point x="524.0" y="996.745247148289" />
                  <Point x="996.0" y="988.958174904943" />
                  <Point x="992.0" y="50.61596958174905" />
                  <Point x="148.0" y="-85.65779467680608" />
                </PolygonGate>
                <Subpopulations>
                  <Population name="Q1: 7-AAD- , BrdU-APC+" expanded="1" count="1139" sortPriority="11" numberOfQuadGates="0">
                    <Graph type="Pseudocolor" fast="1" smoothing="0" histogramSmoothingCount="0" showOutliers="0" drawLargeDots="0" backColor="#FFFFFF" foreColor="#000000" yAuto="1" yAutoType="Unit Distribution" yMin="0.0" yMax="0.0" showAxes="" lastYAxisName="" scientificNotation="0" smoothingHighResolution="1" contourHighResolution="1" showGateFreqs="1" showGateNames="0" showUncompParm="0" showGates="0" xLabelOverride="0" yLabelOverride="0">
                      <Axis dimension="x" name="FL3-H" />
                      <Axis dimension="y" name="FL4-H" />
                      <WindowPosition x="654" y="104" width="374" height="546" open="1" />
                      <TextTraits font="SansSerif" size="12" name="label" style="0" color="#000000" background="#000000" just="left" />
                      <TextTraits font="SansSerif" size="12" name="gate" style="0" color="#000000" background="#000000" just="left" />
                    </Graph>
                    <RectangleGate eventsInside="1" annoOffsetX="-16" annoOffsetY="-70" tint="#FF00FF" isTinted="0" quadId="0">
                      <RangeGate min="0.0" max="256.0">
                        <Axis dimension="x" name="FL3-H" />
                      </RangeGate>
                      <RangeGate min="24.21198623028874" max="10000.0">
                        <Axis dimension="y" name="FL4-H" />
                      </RangeGate>
                    </RectangleGate>
                  </Population>
                  <Population name="Q2: 7-AAD+ , BrdU-APC+" expanded="1" count="1697" sortPriority="12" numberOfQuadGates="0">
                    <Graph type="Pseudocolor" fast="1" smoothing="0" histogramSmoothingCount="0" showOutliers="0" drawLargeDots="0" backColor="#FFFFFF" foreColor="#000000" yAuto="1" yAutoType="Unit Distribution" yMin="0.0" yMax="0.0" showAxes="" lastYAxisName="" scientificNotation="0" smoothingHighResolution="1" contourHighResolution="1" showGateFreqs="1" showGateNames="0" showUncompParm="0" showGates="0" xLabelOverride="0" yLabelOverride="0">
                      <Axis dimension="x" name="FL3-H" />
                      <Axis dimension="y" name="FL4-H" />
                      <WindowPosition x="654" y="104" width="374" height="546" open="1" />
                      <TextTraits font="SansSerif" size="12" name="label" style="0" color="#000000" background="#000000" just="left" />
                      <TextTraits font="SansSerif" size="12" name="gate" style="0" color="#000000" background="#000000" just="left" />
                    </Graph>
                    <RectangleGate eventsInside="1" annoOffsetX="64" annoOffsetY="-70" tint="#FF00FF" isTinted="0" quadId="1">
                      <RangeGate min="256.0" max="1024.0">
                        <Axis dimension="x" name="FL3-H" />
                      </RangeGate>
                      <RangeGate min="24.21198623028874" max="10000.0">
                        <Axis dimension="y" name="FL4-H" />
                      </RangeGate>
                    </RectangleGate>
                  </Population>
                  <Population name="Q3: 7-AAD- , BrdU-APC-" expanded="1" count="13112" sortPriority="13" numberOfQuadGates="0">
                    <Graph type="Pseudocolor" fast="1" smoothing="0" histogramSmoothingCount="0" showOutliers="0" drawLargeDots="0" backColor="#FFFFFF" foreColor="#000000" yAuto="1" yAutoType="Unit Distribution" yMin="0.0" yMax="0.0" showAxes="" lastYAxisName="" scientificNotation="0" smoothingHighResolution="1" contourHighResolution="1" showGateFreqs="1" showGateNames="0" showUncompParm="0" showGates="0" xLabelOverride="0" yLabelOverride="0">
                      <Axis dimension="x" name="FL3-H" />
                      <Axis dimension="y" name="FL4-H" />
                      <WindowPosition x="654" y="104" width="374" height="546" open="1" />
                      <TextTraits font="SansSerif" size="12" name="label" style="0" color="#000000" background="#000000" just="left" />
                      <TextTraits font="SansSerif" size="12" name="gate" style="0" color="#000000" background="#000000" just="left" />
                    </Graph>
                    <RectangleGate eventsInside="1" annoOffsetX="-16" annoOffsetY="45" tint="#FF00FF" isTinted="0" quadId="2">
                      <RangeGate min="0.0" max="256.0">
                        <Axis dimension="x" name="FL3-H" />
                      </RangeGate>
                      <RangeGate min="1.0" max="24.21198623028874">
                        <Axis dimension="y" name="FL4-H" />
                      </RangeGate>
                    </RectangleGate>
                  </Population>
                  <Population name="Q4: 7-AAD+ , BrdU-APC-" expanded="1" count="2207" sortPriority="14" numberOfQuadGates="0">
                    <Graph type="Pseudocolor" fast="1" smoothing="0" histogramSmoothingCount="0" showOutliers="0" drawLargeDots="0" backColor="#FFFFFF" foreColor="#000000" yAuto="1" yAutoType="Unit Distribution" yMin="0.0" yMax="0.0" showAxes="" lastYAxisName="" scientificNotation="0" smoothingHighResolution="1" contourHighResolution="1" showGateFreqs="1" showGateNames="0" showUncompParm="0" showGates="0" xLabelOverride="0" yLabelOverride="0">
                      <Axis dimension="x" name="FL3-H" />
                      <Axis dimension="y" name="FL4-H" />
                      <WindowPosition x="654" y="104" width="374" height="546" open="1" />
                      <TextTraits font="SansSerif" size="12" name="label" style="0" color="#000000" background="#000000" just="left" />
                      <TextTraits font="SansSerif" size="12" name="gate" style="0" color="#000000" background="#000000" just="left" />
                    </Graph>
                    <RectangleGate eventsInside="1" annoOffsetX="64" annoOffsetY="45" tint="#FF00FF" isTinted="0" quadId="3">
                      <RangeGate min="256.0" max="1024.0">
                        <Axis dimension="x" name="FL3-H" />
                      </RangeGate>
                      <RangeGate min="1.0" max="24.21198623028874">
                        <Axis dimension="y" name="FL4-H" />
                      </RangeGate>
                    </RectangleGate>
                  </Population>
                </Subpopulations>
              </Population>
            </Subpopulations>
          </Population>
        </Subpopulations>
      </SampleNode>
    </Sample>
    <Sample>
      <Keywords>
        <Keyword name="$BTIM" value="23:38:35" />
        <Keyword name="$BYTEORD" value="4,3,2,1" />
        <Keyword name="$CYT" value="FACSCalibur" />
        <Keyword name="$DATATYPE" value="I" />
        <Keyword name="$DATE" value="04-Sep-08" />
        <Keyword name="$ETIM" value="23:41:13" />
        <Keyword name="$FIL" value="Data.007" />
        <Keyword name="$MODE" value="L" />
        <Keyword name="$NEXTDATA" value="0" />
        <Keyword name="$OP" value="user-account" />
        <Keyword name="$P1B" value="16" />
        <Keyword name="$P1E" value="0,0" />
        <Keyword name="$P1N" value="FSC-H" />
        <Keyword name="$P1R" value="1024" />
        <Keyword name="$P1S" value="Forward Scatter" />
        <Keyword name="$P2B" value="16" />
        <Keyword name="$P2E" value="0,0" />
        <Keyword name="$P2N" value="SSC-H" />
        <Keyword name="$P2R" value="1024" />
        <Keyword name="$P2S" value="SSC-Height" />
        <Keyword name="$P3B" value="16" />
        <Keyword name="$P3E" value="4,0" />
        <Keyword name="$P3N" value="FL1-H" />
        <Keyword name="$P3R" value="1024" />
        <Keyword name="$P4B" value="16" />
        <Keyword name="$P4E" value="0,0" />
        <Keyword name="$P4N" value="FL2-H" />
        <Keyword name="$P4R" value="1024" />
        <Keyword name="$P5B" value="16" />
        <Keyword name="$P5E" value="0,0" />
        <Keyword name="$P5N" value="FL3-H" />
        <Keyword name="$P5R" value="1024" />
        <Keyword name="$P5S" value="7-AAD" />
        <Keyword name="$P6B" value="16" />
        <Keyword name="$P6E" value="0,0" />
        <Keyword name="$P6N" value="FL3-A" />
        <Keyword name="$P6R" value="1024" />
        <Keyword name="$P7B" value="16" />
        <Keyword name="$P7E" value="4,0" />
        <Keyword name="$P7N" value="FL4-H" />
        <Keyword name="$P7R" value="1024" />
        <Keyword name="$P7S" value="BrdU-APC" />
        <Keyword name="$PAR" value="7" />
        <Keyword name="$SYS" value="Macintosh System Software 10.4.9" />
        <Keyword name="$TOT" value="25000" />
        <Keyword name="BD$AcqLibVersion" value="4.2.1" />
        <Keyword name="BD$LASERMODE" value="1" />
        <Keyword name="BD$NPAR" value="7" />
        <Keyword name="BD$P1N" value="FSC-H" />
        <Keyword name="BD$P2N" value="SSC-H" />
        <Keyword name="BD$P3N" value="FL1-H" />
        <Keyword name="BD$P4N" value="FL2-H" />
        <Keyword name="BD$P5N" value="FL3-H" />
        <Keyword name="BD$P6N" value="FL3-A" />
        <Keyword name="BD$P7N" value="FL4-H" />
        <Keyword name="BD$WORD0" value="255" />
        <Keyword name="BD$WORD1" value="281" />
        <Keyword name="BD$WORD10" value="300" />
        <Keyword name="BD$WORD11" value="286" />
        <Keyword name="BD$WORD12" value="636" />
        <Keyword name="BD$WORD13" value="4" />
        <Keyword name="BD$WORD14" value="299" />
        <Keyword name="BD$WORD15" value="450" />
        <Keyword name="BD$WORD16" value="615" />
        <Keyword name="BD$WORD17" value="660" />
        <Keyword name="BD$WORD18" value="280" />
        <Keyword name="BD$WORD19" value="100" />
        <Keyword name="BD$WORD2" value="438" />
        <Keyword name="BD$WORD20" value="100" />
        <Keyword name="BD$WORD21" value="100" />
        <Keyword name="BD$WORD22" value="100" />
        <Keyword name="BD$WORD23" value="1" />
        <Keyword name="BD$WORD24" value="1" />
        <Keyword name="BD$WORD25" value="0" />
        <Keyword name="BD$WORD26" value="1" />
        <Keyword name="BD$WORD27" value="1" />
        <Keyword name="BD$WORD28" value="136" />
        <Keyword name="BD$WORD29" value="52" />
        <Keyword name="BD$WORD3" value="596" />
        <Keyword name="BD$WORD30" value="52" />
        <Keyword name="BD$WORD31" value="52" />
        <Keyword name="BD$WORD32" value="52" />
        <Keyword name="BD$WORD33" value="52" />
        <Keyword name="BD$WORD34" value="0" />
        <Keyword name="BD$WORD35" value="0" />
        <Keyword name="BD$WORD36" value="0" />
        <Keyword name="BD$WORD37" value="0" />
        <Keyword name="BD$WORD38" value="280" />
        <Keyword name="BD$WORD39" value="3" />
        <Keyword name="BD$WORD4" value="630" />
        <Keyword name="BD$WORD40" value="4" />
        <Keyword name="BD$WORD41" value="100" />
        <Keyword name="BD$WORD42" value="214" />
        <Keyword name="BD$WORD43" value="0" />
        <Keyword name="BD$WORD44" value="1023" />
        <Keyword name="BD$WORD45" value="1023" />
        <Keyword name="BD$WORD46" value="1023" />
        <Keyword name="BD$WORD47" value="53" />
        <Keyword name="BD$WORD48" value="350" />
        <Keyword name="BD$WORD49" value="240" />
        <Keyword name="BD$WORD5" value="398" />
        <Keyword name="BD$WORD50" value="0" />
        <Keyword name="BD$WORD51" value="52" />
        <Keyword name="BD$WORD52" value="329" />
        <Keyword name="BD$WORD53" value="416" />
        <Keyword name="BD$WORD54" value="323" />
        <Keyword name="BD$WORD55" value="224" />
        <Keyword name="BD$WORD56" value="323" />
        <Keyword name="BD$WORD57" value="128" />
        <Keyword name="BD$WORD58" value="323" />
        <Keyword name="BD$WORD59" value="96" />
        <Keyword name="BD$WORD6" value="398" />
        <Keyword name="BD$WORD60" value="323" />
        <Keyword name="BD$WORD61" value="192" />
        <Keyword name="BD$WORD62" value="323" />
        <Keyword name="BD$WORD63" value="608" />
        <Keyword name="BD$WORD7" value="398" />
        <Keyword name="BD$WORD8" value="398" />
        <Keyword name="BD$WORD9" value="398" />
        <Keyword name="CREATOR" value="CellQuest Pro? 5.2.1" />
        <Keyword name="CYTNUM" value="E97500676" />
        <Keyword name="CalibFile" value="FALSE" />
        <Keyword name="END BATCH" value="TRUE" />
        <Keyword name="FILE GUID" value="440AE516-7B15-11DD-95DA-00145111085C" />
        <Keyword name="LOGIN NAME" value="user-account" />
        <Keyword name="P7THRESVOL" value="52" />
        <Keyword name="PANEL NAME" value="Untitled Acquisition Tube List" />
        <Keyword name="START BATCH" value="TRUE" />
        <Keyword name="TUBE NAME" value="Untitled" />
        <Keyword name="WORKSTATION" value="(Unavailable)" />
      </Keywords>
      <DataSet uri="Z:\FACS\080904APC\Data.007" sampleID="7" />
      <SampleNode name="Data.007" expanded="1" panelState="---" count="0" sortPriority="10" numberOfQuadGates="0" sampleID="7">
        <Graph type="Pseudocolor" fast="1" smoothing="0" histogramSmoothingCount="0" showOutliers="0" drawLargeDots="0" backColor="#FFFFFF" foreColor="#000000" yAuto="1" yAutoType="Unit Distribution" yMin="0.0" yMax="0.0" showAxes="" lastYAxisName="" scientificNotation="0" smoothingHighResolution="1" contourHighResolution="1" showGateFreqs="1" showGateNames="0" showUncompParm="0" showGates="0" xLabelOverride="0" yLabelOverride="0">
          <Axis dimension="x" name="FSC-H" />
          <Axis dimension="y" name="SSC-H" />
          <WindowPosition x="666" y="116" width="374" height="546" open="0" />
          <TextTraits font="SansSerif" size="12" name="label" style="0" color="#000000" background="#000000" just="left" />
          <TextTraits font="SansSerif" size="12" name="gate" style="0" color="#000000" background="#000000" just="left" />
        </Graph>
        <Subpopulations>
          <Population name="Forward Scatter, SSC-Height subset" expanded="1" panelState="---" count="24692" sortPriority="10" numberOfQuadGates="0">
            <Graph type="Pseudocolor" fast="1" smoothing="0" histogramSmoothingCount="0" showOutliers="0" drawLargeDots="0" backColor="#FFFFFF" foreColor="#000000" yAuto="1" yAutoType="Unit Distribution" yMin="0.0" yMax="0.0" showAxes="" lastYAxisName="" scientificNotation="0" smoothingHighResolution="1" contourHighResolution="1" showGateFreqs="1" showGateNames="0" showUncompParm="0" showGates="0" xLabelOverride="0" yLabelOverride="0">
              <Axis dimension="x" name="FL3-H" />
              <Axis dimension="y" name="FL3-A" />
              <WindowPosition x="654" y="104" width="374" height="546" open="0" />
              <TextTraits font="SansSerif" size="12" name="label" style="0" color="#000000" background="#000000" just="left" />
              <TextTraits font="SansSerif" size="12" name="gate" style="0" color="#000000" background="#000000" just="left" />
            </Graph>
            <PolygonGate eventsInside="1" annoOffsetX="0" annoOffsetY="0" tint="#FF00FF" isTinted="0">
              <Axis dimension="x" name="FSC-H" />
              <Axis dimension="y" name="SSC-H" />
              <Point x="156.0" y="66.19011406844106" />
              <Point x="368.0" y="50.61596958174905" />
              <Point x="684.0" y="214.14448669201522" />
              <Point x="840.0" y="580.1368821292775" />
              <Point x="804.0" y="864.3650190114068" />
              <Point x="688.0" y="946.1292775665399" />
              <Point x="524.0" y="899.4068441064638" />
              <Point x="252.0" y="529.5209125475285" />
              <Point x="148.0" y="206.3574144486692" />
            </PolygonGate>
            <Subpopulations>
              <Population name="7-AAD, FL3-A subset" expanded="1" panelState="---" count="19605" sortPriority="10" numberOfQuadGates="1">
                <Graph type="Pseudocolor" fast="1" smoothing="0" histogramSmoothingCount="0" showOutliers="0" drawLargeDots="0" backColor="#FFFFFF" foreColor="#000000" yAuto="1" yAutoType="Unit Distribution" yMin="0.0" yMax="0.0" showAxes="" lastYAxisName="" scientificNotation="0" smoothingHighResolution="1" contourHighResolution="1" showGateFreqs="1" showGateNames="0" showUncompParm="0" showGates="0" xLabelOverride="0" yLabelOverride="0">
                  <Axis dimension="x" name="FL3-H" />
                  <Axis dimension="y" name="FL4-H" />
                  <WindowPosition x="654" y="104" width="374" height="546" open="0" />
                  <TextTraits font="SansSerif" size="12" name="label" style="0" color="#000000" background="#000000" just="left" />
                  <TextTraits font="SansSerif" size="12" name="gate" style="0" color="#000000" background="#000000" just="left" />
                </Graph>
                <PolygonGate eventsInside="1" annoOffsetX="0" annoOffsetY="0" tint="#FF00FF" isTinted="0">
                  <Axis dimension="x" name="FL3-H" />
                  <Axis dimension="y" name="FL3-A" />
                  <Point x="-16.0" y="15.574144486692015" />
                  <Point x="524.0" y="996.745247148289" />
                  <Point x="996.0" y="988.958174904943" />
                  <Point x="992.0" y="50.61596958174905" />
                  <Point x="148.0" y="-85.65779467680608" />
                </PolygonGate>
                <Subpopulations>
                  <Population name="Q1: 7-AAD- , BrdU-APC+" expanded="1" count="1651" sortPriority="11" numberOfQuadGates="0">
                    <Graph type="Pseudocolor" fast="1" smoothing="0" histogramSmoothingCount="0" showOutliers="0" drawLargeDots="0" backColor="#FFFFFF" foreColor="#000000" yAuto="1" yAutoType="Unit Distribution" yMin="0.0" yMax="0.0" showAxes="" lastYAxisName="" scientificNotation="0" smoothingHighResolution="1" contourHighResolution="1" showGateFreqs="1" showGateNames="0" showUncompParm="0" showGates="0" xLabelOverride="0" yLabelOverride="0">
                      <Axis dimension="x" name="FL3-H" />
                      <Axis dimension="y" name="FL4-H" />
                      <WindowPosition x="654" y="104" width="374" height="546" open="1" />
                      <TextTraits font="SansSerif" size="12" name="label" style="0" color="#000000" background="#000000" just="left" />
                      <TextTraits font="SansSerif" size="12" name="gate" style="0" color="#000000" background="#000000" just="left" />
                    </Graph>
                    <RectangleGate eventsInside="1" annoOffsetX="-18" annoOffsetY="-73" tint="#FF00FF" isTinted="0" quadId="0">
                      <RangeGate min="0.0" max="272.0">
                        <Axis dimension="x" name="FL3-H" />
                      </RangeGate>
                      <RangeGate min="18.948138038111004" max="10000.0">
                        <Axis dimension="y" name="FL4-H" />
                      </RangeGate>
                    </RectangleGate>
                  </Population>
                  <Population name="Q2: 7-AAD+ , BrdU-APC+" expanded="1" count="2453" sortPriority="12" numberOfQuadGates="0">
                    <Graph type="Pseudocolor" fast="1" smoothing="0" histogramSmoothingCount="0" showOutliers="0" drawLargeDots="0" backColor="#FFFFFF" foreColor="#000000" yAuto="1" yAutoType="Unit Distribution" yMin="0.0" yMax="0.0" showAxes="" lastYAxisName="" scientificNotation="0" smoothingHighResolution="1" contourHighResolution="1" showGateFreqs="1" showGateNames="0" showUncompParm="0" showGates="0" xLabelOverride="0" yLabelOverride="0">
                      <Axis dimension="x" name="FL3-H" />
                      <Axis dimension="y" name="FL4-H" />
                      <WindowPosition x="654" y="104" width="374" height="546" open="1" />
                      <TextTraits font="SansSerif" size="12" name="label" style="0" color="#000000" background="#000000" just="left" />
                      <TextTraits font="SansSerif" size="12" name="gate" style="0" color="#000000" background="#000000" just="left" />
                    </Graph>
                    <RectangleGate eventsInside="1" annoOffsetX="62" annoOffsetY="-73" tint="#FF00FF" isTinted="0" quadId="1">
                      <RangeGate min="272.0" max="1024.0">
                        <Axis dimension="x" name="FL3-H" />
                      </RangeGate>
                      <RangeGate min="18.948138038111004" max="10000.0">
                        <Axis dimension="y" name="FL4-H" />
                      </RangeGate>
                    </RectangleGate>
                  </Population>
                  <Population name="Q3: 7-AAD- , BrdU-APC-" expanded="1" count="12170" sortPriority="13" numberOfQuadGates="0">
                    <Graph type="Pseudocolor" fast="1" smoothing="0" histogramSmoothingCount="0" showOutliers="0" drawLargeDots="0" backColor="#FFFFFF" foreColor="#000000" yAuto="1" yAutoType="Unit Distribution" yMin="0.0" yMax="0.0" showAxes="" lastYAxisName="" scientificNotation="0" smoothingHighResolution="1" contourHighResolution="1" showGateFreqs="1" showGateNames="0" showUncompParm="0" showGates="0" xLabelOverride="0" yLabelOverride="0">
                      <Axis dimension="x" name="FL3-H" />
                      <Axis dimension="y" name="FL4-H" />
                      <WindowPosition x="654" y="104" width="374" height="546" open="1" />
                      <TextTraits font="SansSerif" size="12" name="label" style="0" color="#000000" background="#000000" just="left" />
                      <TextTraits font="SansSerif" size="12" name="gate" style="0" color="#000000" background="#000000" just="left" />
                    </Graph>
                    <RectangleGate eventsInside="1" annoOffsetX="-18" annoOffsetY="41" tint="#FF00FF" isTinted="0" quadId="2">
                      <RangeGate min="0.0" max="272.0">
                        <Axis dimension="x" name="FL3-H" />
                      </RangeGate>
                      <RangeGate min="1.0" max="18.948138038111004">
                        <Axis dimension="y" name="FL4-H" />
                      </RangeGate>
                    </RectangleGate>
                  </Population>
                  <Population name="Q4: 7-AAD+ , BrdU-APC-" expanded="1" count="3331" sortPriority="14" numberOfQuadGates="0">
                    <Graph type="Pseudocolor" fast="1" smoothing="0" histogramSmoothingCount="0" showOutliers="0" drawLargeDots="0" backColor="#FFFFFF" foreColor="#000000" yAuto="1" yAutoType="Unit Distribution" yMin="0.0" yMax="0.0" showAxes="" lastYAxisName="" scientificNotation="0" smoothingHighResolution="1" contourHighResolution="1" showGateFreqs="1" showGateNames="0" showUncompParm="0" showGates="0" xLabelOverride="0" yLabelOverride="0">
                      <Axis dimension="x" name="FL3-H" />
                      <Axis dimension="y" name="FL4-H" />
                      <WindowPosition x="654" y="104" width="374" height="546" open="1" />
                      <TextTraits font="SansSerif" size="12" name="label" style="0" color="#000000" background="#000000" just="left" />
                      <TextTraits font="SansSerif" size="12" name="gate" style="0" color="#000000" background="#000000" just="left" />
                    </Graph>
                    <RectangleGate eventsInside="1" annoOffsetX="62" annoOffsetY="41" tint="#FF00FF" isTinted="0" quadId="3">
                      <RangeGate min="272.0" max="1024.0">
                        <Axis dimension="x" name="FL3-H" />
                      </RangeGate>
                      <RangeGate min="1.0" max="18.948138038111004">
                        <Axis dimension="y" name="FL4-H" />
                      </RangeGate>
                    </RectangleGate>
                  </Population>
                </Subpopulations>
              </Population>
            </Subpopulations>
          </Population>
        </Subpopulations>
      </SampleNode>
    </Sample>
    <Sample>
      <Keywords>
        <Keyword name="$BTIM" value="23:24:40" />
        <Keyword name="$BYTEORD" value="4,3,2,1" />
        <Keyword name="$CYT" value="FACSCalibur" />
        <Keyword name="$DATATYPE" value="I" />
        <Keyword name="$DATE" value="04-Sep-08" />
        <Keyword name="$ETIM" value="23:26:55" />
        <Keyword name="$FIL" value="Data.002" />
        <Keyword name="$MODE" value="L" />
        <Keyword name="$NEXTDATA" value="0" />
        <Keyword name="$OP" value="user-account" />
        <Keyword name="$P1B" value="16" />
        <Keyword name="$P1E" value="0,0" />
        <Keyword name="$P1N" value="FSC-H" />
        <Keyword name="$P1R" value="1024" />
        <Keyword name="$P1S" value="Forward Scatter" />
        <Keyword name="$P2B" value="16" />
        <Keyword name="$P2E" value="0,0" />
        <Keyword name="$P2N" value="SSC-H" />
        <Keyword name="$P2R" value="1024" />
        <Keyword name="$P2S" value="SSC-Height" />
        <Keyword name="$P3B" value="16" />
        <Keyword name="$P3E" value="4,0" />
        <Keyword name="$P3N" value="FL1-H" />
        <Keyword name="$P3R" value="1024" />
        <Keyword name="$P4B" value="16" />
        <Keyword name="$P4E" value="0,0" />
        <Keyword name="$P4N" value="FL2-H" />
        <Keyword name="$P4R" value="1024" />
        <Keyword name="$P5B" value="16" />
        <Keyword name="$P5E" value="0,0" />
        <Keyword name="$P5N" value="FL3-H" />
        <Keyword name="$P5R" value="1024" />
        <Keyword name="$P5S" value="7-AAD" />
        <Keyword name="$P6B" value="16" />
        <Keyword name="$P6E" value="0,0" />
        <Keyword name="$P6N" value="FL3-A" />
        <Keyword name="$P6R" value="1024" />
        <Keyword name="$P7B" value="16" />
        <Keyword name="$P7E" value="4,0" />
        <Keyword name="$P7N" value="FL4-H" />
        <Keyword name="$P7R" value="1024" />
        <Keyword name="$P7S" value="BrdU-APC" />
        <Keyword name="$PAR" value="7" />
        <Keyword name="$SYS" value="Macintosh System Software 10.4.9" />
        <Keyword name="$TOT" value="25000" />
        <Keyword name="BD$AcqLibVersion" value="4.2.1" />
        <Keyword name="BD$LASERMODE" value="1" />
        <Keyword name="BD$NPAR" value="7" />
        <Keyword name="BD$P1N" value="FSC-H" />
        <Keyword name="BD$P2N" value="SSC-H" />
        <Keyword name="BD$P3N" value="FL1-H" />
        <Keyword name="BD$P4N" value="FL2-H" />
        <Keyword name="BD$P5N" value="FL3-H" />
        <Keyword name="BD$P6N" value="FL3-A" />
        <Keyword name="BD$P7N" value="FL4-H" />
        <Keyword name="BD$WORD0" value="255" />
        <Keyword name="BD$WORD1" value="282" />
        <Keyword name="BD$WORD10" value="300" />
        <Keyword name="BD$WORD11" value="288" />
        <Keyword name="BD$WORD12" value="639" />
        <Keyword name="BD$WORD13" value="4" />
        <Keyword name="BD$WORD14" value="299" />
        <Keyword name="BD$WORD15" value="450" />
        <Keyword name="BD$WORD16" value="615" />
        <Keyword name="BD$WORD17" value="645" />
        <Keyword name="BD$WORD18" value="280" />
        <Keyword name="BD$WORD19" value="100" />
        <Keyword name="BD$WORD2" value="430" />
        <Keyword name="BD$WORD20" value="100" />
        <Keyword name="BD$WORD21" value="100" />
        <Keyword name="BD$WORD22" value="100" />
        <Keyword name="BD$WORD23" value="1" />
        <Keyword name="BD$WORD24" value="1" />
        <Keyword name="BD$WORD25" value="0" />
        <Keyword name="BD$WORD26" value="1" />
        <Keyword name="BD$WORD27" value="1" />
        <Keyword name="BD$WORD28" value="136" />
        <Keyword name="BD$WORD29" value="52" />
        <Keyword name="BD$WORD3" value="595" />
        <Keyword name="BD$WORD30" value="52" />
        <Keyword name="BD$WORD31" value="52" />
        <Keyword name="BD$WORD32" value="52" />
        <Keyword name="BD$WORD33" value="52" />
        <Keyword name="BD$WORD34" value="0" />
        <Keyword name="BD$WORD35" value="0" />
        <Keyword name="BD$WORD36" value="0" />
        <Keyword name="BD$WORD37" value="0" />
        <Keyword name="BD$WORD38" value="280" />
        <Keyword name="BD$WORD39" value="3" />
        <Keyword name="BD$WORD4" value="616" />
        <Keyword name="BD$WORD40" value="4" />
        <Keyword name="BD$WORD41" value="100" />
        <Keyword name="BD$WORD42" value="214" />
        <Keyword name="BD$WORD43" value="0" />
        <Keyword name="BD$WORD44" value="1023" />
        <Keyword name="BD$WORD45" value="1023" />
        <Keyword name="BD$WORD46" value="1023" />
        <Keyword name="BD$WORD47" value="53" />
        <Keyword name="BD$WORD48" value="350" />
        <Keyword name="BD$WORD49" value="240" />
        <Keyword name="BD$WORD5" value="398" />
        <Keyword name="BD$WORD50" value="0" />
        <Keyword name="BD$WORD51" value="52" />
        <Keyword name="BD$WORD52" value="329" />
        <Keyword name="BD$WORD53" value="416" />
        <Keyword name="BD$WORD54" value="323" />
        <Keyword name="BD$WORD55" value="224" />
        <Keyword name="BD$WORD56" value="323" />
        <Keyword name="BD$WORD57" value="128" />
        <Keyword name="BD$WORD58" value="323" />
        <Keyword name="BD$WORD59" value="96" />
        <Keyword name="BD$WORD6" value="398" />
        <Keyword name="BD$WORD60" value="323" />
        <Keyword name="BD$WORD61" value="192" />
        <Keyword name="BD$WORD62" value="323" />
        <Keyword name="BD$WORD63" value="608" />
        <Keyword name="BD$WORD7" value="398" />
        <Keyword name="BD$WORD8" value="398" />
        <Keyword name="BD$WORD9" value="398" />
        <Keyword name="CREATOR" value="CellQuest Pro? 5.2.1" />
        <Keyword name="CYTNUM" value="E97500676" />
        <Keyword name="CalibFile" value="FALSE" />
        <Keyword name="END BATCH" value="TRUE" />
        <Keyword name="FILE GUID" value="521D8590-7B13-11DD-95DA-00145111085C" />
        <Keyword name="LOGIN NAME" value="user-account" />
        <Keyword name="P7THRESVOL" value="52" />
        <Keyword name="PANEL NAME" value="Untitled Acquisition Tube List" />
        <Keyword name="START BATCH" value="TRUE" />
        <Keyword name="TUBE NAME" value="Untitled" />
        <Keyword name="WORKSTATION" value="(Unavailable)" />
      </Keywords>
      <DataSet uri="Z:\FACS\080904APC\Data.002" sampleID="2" />
      <SampleNode name="Data.002" expanded="1" panelState="---" count="0" sortPriority="10" numberOfQuadGates="0" sampleID="2">
        <Graph type="Pseudocolor" fast="1" smoothing="0" histogramSmoothingCount="0" showOutliers="0" drawLargeDots="0" backColor="#FFFFFF" foreColor="#000000" yAuto="1" yAutoType="Unit Distribution" yMin="0.0" yMax="0.0" showAxes="" lastYAxisName="" scientificNotation="0" smoothingHighResolution="1" contourHighResolution="1" showGateFreqs="1" showGateNames="0" showUncompParm="0" showGates="0" xLabelOverride="0" yLabelOverride="0">
          <Axis dimension="x" name="FSC-H" />
          <Axis dimension="y" name="SSC-H" />
          <WindowPosition x="670" y="120" width="374" height="546" open="0" />
          <TextTraits font="SansSerif" size="12" name="label" style="0" color="#000000" background="#000000" just="left" />
          <TextTraits font="SansSerif" size="12" name="gate" style="0" color="#000000" background="#000000" just="left" />
        </Graph>
        <Subpopulations>
          <Population name="Forward Scatter, SSC-Height subset" expanded="1" panelState="---" count="24696" sortPriority="10" numberOfQuadGates="0">
            <Graph type="Pseudocolor" fast="1" smoothing="0" histogramSmoothingCount="0" showOutliers="0" drawLargeDots="0" backColor="#FFFFFF" foreColor="#000000" yAuto="1" yAutoType="Unit Distribution" yMin="0.0" yMax="0.0" showAxes="" lastYAxisName="" scientificNotation="0" smoothingHighResolution="1" contourHighResolution="1" showGateFreqs="1" showGateNames="0" showUncompParm="0" showGates="0" xLabelOverride="0" yLabelOverride="0">
              <Axis dimension="x" name="FL3-H" />
              <Axis dimension="y" name="FL3-A" />
              <WindowPosition x="654" y="104" width="374" height="546" open="0" />
              <TextTraits font="SansSerif" size="12" name="label" style="0" color="#000000" background="#000000" just="left" />
              <TextTraits font="SansSerif" size="12" name="gate" style="0" color="#000000" background="#000000" just="left" />
            </Graph>
            <PolygonGate eventsInside="1" annoOffsetX="0" annoOffsetY="0" tint="#FF00FF" isTinted="0">
              <Axis dimension="x" name="FSC-H" />
              <Axis dimension="y" name="SSC-H" />
              <Point x="156.0" y="66.19011406844106" />
              <Point x="368.0" y="50.61596958174905" />
              <Point x="684.0" y="214.14448669201522" />
              <Point x="840.0" y="580.1368821292775" />
              <Point x="804.0" y="864.3650190114068" />
              <Point x="688.0" y="946.1292775665399" />
              <Point x="524.0" y="899.4068441064638" />
              <Point x="252.0" y="529.5209125475285" />
              <Point x="148.0" y="206.3574144486692" />
            </PolygonGate>
            <Subpopulations>
              <Population name="7-AAD, FL3-A subset" expanded="1" panelState="---" count="18309" sortPriority="10" numberOfQuadGates="1">
                <Graph type="Pseudocolor" fast="1" smoothing="0" histogramSmoothingCount="0" showOutliers="0" drawLargeDots="0" backColor="#FFFFFF" foreColor="#000000" yAuto="1" yAutoType="Unit Distribution" yMin="0.0" yMax="0.0" showAxes="" lastYAxisName="" scientificNotation="0" smoothingHighResolution="1" contourHighResolution="1" showGateFreqs="1" showGateNames="0" showUncompParm="0" showGates="0" xLabelOverride="0" yLabelOverride="0">
                  <Axis dimension="x" name="FL3-H" />
                  <Axis dimension="y" name="FL4-H" />
                  <WindowPosition x="465" y="213" width="374" height="546" open="0" />
                  <TextTraits font="SansSerif" size="12" name="label" style="0" color="#000000" background="#000000" just="left" />
                  <TextTraits font="SansSerif" size="12" name="gate" style="0" color="#000000" background="#000000" just="left" />
                </Graph>
                <PolygonGate eventsInside="1" annoOffsetX="0" annoOffsetY="0" tint="#FF00FF" isTinted="0">
                  <Axis dimension="x" name="FL3-H" />
                  <Axis dimension="y" name="FL3-A" />
                  <Point x="-16.0" y="15.574144486692015" />
                  <Point x="524.0" y="996.745247148289" />
                  <Point x="996.0" y="988.958174904943" />
                  <Point x="992.0" y="50.61596958174905" />
                  <Point x="148.0" y="-85.65779467680608" />
                </PolygonGate>
                <Subpopulations>
                  <Population name="Q1: 7-AAD- , BrdU-APC+" expanded="1" count="1329" sortPriority="11" numberOfQuadGates="0">
                    <Graph type="Pseudocolor" fast="1" smoothing="0" histogramSmoothingCount="0" showOutliers="0" drawLargeDots="0" backColor="#FFFFFF" foreColor="#000000" yAuto="1" yAutoType="Unit Distribution" yMin="0.0" yMax="0.0" showAxes="" lastYAxisName="" scientificNotation="0" smoothingHighResolution="1" contourHighResolution="1" showGateFreqs="1" showGateNames="0" showUncompParm="0" showGates="0" xLabelOverride="0" yLabelOverride="0">
                      <Axis dimension="x" name="FL3-H" />
                      <Axis dimension="y" name="FL4-H" />
                      <WindowPosition x="654" y="104" width="374" height="546" open="1" />
                      <TextTraits font="SansSerif" size="12" name="label" style="0" color="#000000" background="#000000" just="left" />
                      <TextTraits font="SansSerif" size="12" name="gate" style="0" color="#000000" background="#000000" just="left" />
                    </Graph>
                    <RectangleGate eventsInside="1" annoOffsetX="-15" annoOffsetY="-74" tint="#FF00FF" isTinted="0" quadId="0">
                      <RangeGate min="0.0" max="248.0">
                        <Axis dimension="x" name="FL3-H" />
                      </RangeGate>
                      <RangeGate min="17.6664093369188" max="10000.0">
                        <Axis dimension="y" name="FL4-H" />
                      </RangeGate>
                    </RectangleGate>
                  </Population>
                  <Population name="Q2: 7-AAD+ , BrdU-APC+" expanded="1" count="2309" sortPriority="12" numberOfQuadGates="0">
                    <Graph type="Pseudocolor" fast="1" smoothing="0" histogramSmoothingCount="0" showOutliers="0" drawLargeDots="0" backColor="#FFFFFF" foreColor="#000000" yAuto="1" yAutoType="Unit Distribution" yMin="0.0" yMax="0.0" showAxes="" lastYAxisName="" scientificNotation="0" smoothingHighResolution="1" contourHighResolution="1" showGateFreqs="1" showGateNames="0" showUncompParm="0" showGates="0" xLabelOverride="0" yLabelOverride="0">
                      <Axis dimension="x" name="FL3-H" />
                      <Axis dimension="y" name="FL4-H" />
                      <WindowPosition x="654" y="104" width="374" height="546" open="1" />
                      <TextTraits font="SansSerif" size="12" name="label" style="0" color="#000000" background="#000000" just="left" />
                      <TextTraits font="SansSerif" size="12" name="gate" style="0" color="#000000" background="#000000" just="left" />
                    </Graph>
                    <RectangleGate eventsInside="1" annoOffsetX="65" annoOffsetY="-74" tint="#FF00FF" isTinted="0" quadId="1">
                      <RangeGate min="248.0" max="1024.0">
                        <Axis dimension="x" name="FL3-H" />
                      </RangeGate>
                      <RangeGate min="17.6664093369188" max="10000.0">
                        <Axis dimension="y" name="FL4-H" />
                      </RangeGate>
                    </RectangleGate>
                  </Population>
                  <Population name="Q3: 7-AAD- , BrdU-APC-" expanded="1" count="11692" sortPriority="13" numberOfQuadGates="0">
                    <Graph type="Pseudocolor" fast="1" smoothing="0" histogramSmoothingCount="0" showOutliers="0" drawLargeDots="0" backColor="#FFFFFF" foreColor="#000000" yAuto="1" yAutoType="Unit Distribution" yMin="0.0" yMax="0.0" showAxes="" lastYAxisName="" scientificNotation="0" smoothingHighResolution="1" contourHighResolution="1" showGateFreqs="1" showGateNames="0" showUncompParm="0" showGates="0" xLabelOverride="0" yLabelOverride="0">
                      <Axis dimension="x" name="FL3-H" />
                      <Axis dimension="y" name="FL4-H" />
                      <WindowPosition x="654" y="104" width="374" height="546" open="1" />
                      <TextTraits font="SansSerif" size="12" name="label" style="0" color="#000000" background="#000000" just="left" />
                      <TextTraits font="SansSerif" size="12" name="gate" style="0" color="#000000" background="#000000" just="left" />
                    </Graph>
                    <RectangleGate eventsInside="1" annoOffsetX="-15" annoOffsetY="40" tint="#FF00FF" isTinted="0" quadId="2">
                      <RangeGate min="0.0" max="248.0">
                        <Axis dimension="x" name="FL3-H" />
                      </RangeGate>
                      <RangeGate min="1.0" max="17.6664093369188">
                        <Axis dimension="y" name="FL4-H" />
                      </RangeGate>
                    </RectangleGate>
                  </Population>
                  <Population name="Q4: 7-AAD+ , BrdU-APC-" expanded="1" count="2979" sortPriority="14" numberOfQuadGates="0">
                    <Graph type="Pseudocolor" fast="1" smoothing="0" histogramSmoothingCount="0" showOutliers="0" drawLargeDots="0" backColor="#FFFFFF" foreColor="#000000" yAuto="1" yAutoType="Unit Distribution" yMin="0.0" yMax="0.0" showAxes="" lastYAxisName="" scientificNotation="0" smoothingHighResolution="1" contourHighResolution="1" showGateFreqs="1" showGateNames="0" showUncompParm="0" showGates="0" xLabelOverride="0" yLabelOverride="0">
                      <Axis dimension="x" name="FL3-H" />
                      <Axis dimension="y" name="FL4-H" />
                      <WindowPosition x="654" y="104" width="374" height="546" open="1" />
                      <TextTraits font="SansSerif" size="12" name="label" style="0" color="#000000" background="#000000" just="left" />
                      <TextTraits font="SansSerif" size="12" name="gate" style="0" color="#000000" background="#000000" just="left" />
                    </Graph>
                    <RectangleGate eventsInside="1" annoOffsetX="65" annoOffsetY="40" tint="#FF00FF" isTinted="0" quadId="3">
                      <RangeGate min="248.0" max="1024.0">
                        <Axis dimension="x" name="FL3-H" />
                      </RangeGate>
                      <RangeGate min="1.0" max="17.6664093369188">
                        <Axis dimension="y" name="FL4-H" />
                      </RangeGate>
                    </RectangleGate>
                  </Population>
                </Subpopulations>
              </Population>
            </Subpopulations>
          </Population>
        </Subpopulations>
      </SampleNode>
    </Sample>
    <Sample>
      <Keywords>
        <Keyword name="$BTIM" value="23:44:18" />
        <Keyword name="$BYTEORD" value="4,3,2,1" />
        <Keyword name="$CYT" value="FACSCalibur" />
        <Keyword name="$DATATYPE" value="I" />
        <Keyword name="$DATE" value="04-Sep-08" />
        <Keyword name="$ETIM" value="23:46:41" />
        <Keyword name="$FIL" value="Data.009" />
        <Keyword name="$MODE" value="L" />
        <Keyword name="$NEXTDATA" value="0" />
        <Keyword name="$OP" value="user-account" />
        <Keyword name="$P1B" value="16" />
        <Keyword name="$P1E" value="0,0" />
        <Keyword name="$P1N" value="FSC-H" />
        <Keyword name="$P1R" value="1024" />
        <Keyword name="$P1S" value="Forward Scatter" />
        <Keyword name="$P2B" value="16" />
        <Keyword name="$P2E" value="0,0" />
        <Keyword name="$P2N" value="SSC-H" />
        <Keyword name="$P2R" value="1024" />
        <Keyword name="$P2S" value="SSC-Height" />
        <Keyword name="$P3B" value="16" />
        <Keyword name="$P3E" value="4,0" />
        <Keyword name="$P3N" value="FL1-H" />
        <Keyword name="$P3R" value="1024" />
        <Keyword name="$P4B" value="16" />
        <Keyword name="$P4E" value="0,0" />
        <Keyword name="$P4N" value="FL2-H" />
        <Keyword name="$P4R" value="1024" />
        <Keyword name="$P5B" value="16" />
        <Keyword name="$P5E" value="0,0" />
        <Keyword name="$P5N" value="FL3-H" />
        <Keyword name="$P5R" value="1024" />
        <Keyword name="$P5S" value="7-AAD" />
        <Keyword name="$P6B" value="16" />
        <Keyword name="$P6E" value="0,0" />
        <Keyword name="$P6N" value="FL3-A" />
        <Keyword name="$P6R" value="1024" />
        <Keyword name="$P7B" value="16" />
        <Keyword name="$P7E" value="4,0" />
        <Keyword name="$P7N" value="FL4-H" />
        <Keyword name="$P7R" value="1024" />
        <Keyword name="$P7S" value="BrdU-APC" />
        <Keyword name="$PAR" value="7" />
        <Keyword name="$SYS" value="Macintosh System Software 10.4.9" />
        <Keyword name="$TOT" value="25000" />
        <Keyword name="BD$AcqLibVersion" value="4.2.1" />
        <Keyword name="BD$LASERMODE" value="1" />
        <Keyword name="BD$NPAR" value="7" />
        <Keyword name="BD$P1N" value="FSC-H" />
        <Keyword name="BD$P2N" value="SSC-H" />
        <Keyword name="BD$P3N" value="FL1-H" />
        <Keyword name="BD$P4N" value="FL2-H" />
        <Keyword name="BD$P5N" value="FL3-H" />
        <Keyword name="BD$P6N" value="FL3-A" />
        <Keyword name="BD$P7N" value="FL4-H" />
        <Keyword name="BD$WORD0" value="255" />
        <Keyword name="BD$WORD1" value="289" />
        <Keyword name="BD$WORD10" value="300" />
        <Keyword name="BD$WORD11" value="287" />
        <Keyword name="BD$WORD12" value="641" />
        <Keyword name="BD$WORD13" value="4" />
        <Keyword name="BD$WORD14" value="299" />
        <Keyword name="BD$WORD15" value="450" />
        <Keyword name="BD$WORD16" value="615" />
        <Keyword name="BD$WORD17" value="640" />
        <Keyword name="BD$WORD18" value="280" />
        <Keyword name="BD$WORD19" value="100" />
        <Keyword name="BD$WORD2" value="438" />
        <Keyword name="BD$WORD20" value="100" />
        <Keyword name="BD$WORD21" value="100" />
        <Keyword name="BD$WORD22" value="100" />
        <Keyword name="BD$WORD23" value="1" />
        <Keyword name="BD$WORD24" value="1" />
        <Keyword name="BD$WORD25" value="0" />
        <Keyword name="BD$WORD26" value="1" />
        <Keyword name="BD$WORD27" value="1" />
        <Keyword name="BD$WORD28" value="136" />
        <Keyword name="BD$WORD29" value="52" />
        <Keyword name="BD$WORD3" value="587" />
        <Keyword name="BD$WORD30" value="52" />
        <Keyword name="BD$WORD31" value="52" />
        <Keyword name="BD$WORD32" value="52" />
        <Keyword name="BD$WORD33" value="52" />
        <Keyword name="BD$WORD34" value="0" />
        <Keyword name="BD$WORD35" value="0" />
        <Keyword name="BD$WORD36" value="0" />
        <Keyword name="BD$WORD37" value="0" />
        <Keyword name="BD$WORD38" value="280" />
        <Keyword name="BD$WORD39" value="3" />
        <Keyword name="BD$WORD4" value="619" />
        <Keyword name="BD$WORD40" value="4" />
        <Keyword name="BD$WORD41" value="100" />
        <Keyword name="BD$WORD42" value="214" />
        <Keyword name="BD$WORD43" value="0" />
        <Keyword name="BD$WORD44" value="1023" />
        <Keyword name="BD$WORD45" value="1023" />
        <Keyword name="BD$WORD46" value="1023" />
        <Keyword name="BD$WORD47" value="53" />
        <Keyword name="BD$WORD48" value="350" />
        <Keyword name="BD$WORD49" value="240" />
        <Keyword name="BD$WORD5" value="398" />
        <Keyword name="BD$WORD50" value="0" />
        <Keyword name="BD$WORD51" value="52" />
        <Keyword name="BD$WORD52" value="329" />
        <Keyword name="BD$WORD53" value="416" />
        <Keyword name="BD$WORD54" value="323" />
        <Keyword name="BD$WORD55" value="224" />
        <Keyword name="BD$WORD56" value="323" />
        <Keyword name="BD$WORD57" value="128" />
        <Keyword name="BD$WORD58" value="323" />
        <Keyword name="BD$WORD59" value="96" />
        <Keyword name="BD$WORD6" value="398" />
        <Keyword name="BD$WORD60" value="323" />
        <Keyword name="BD$WORD61" value="192" />
        <Keyword name="BD$WORD62" value="323" />
        <Keyword name="BD$WORD63" value="608" />
        <Keyword name="BD$WORD7" value="398" />
        <Keyword name="BD$WORD8" value="398" />
        <Keyword name="BD$WORD9" value="398" />
        <Keyword name="CREATOR" value="CellQuest Pro? 5.2.1" />
        <Keyword name="CYTNUM" value="E97500676" />
        <Keyword name="CalibFile" value="FALSE" />
        <Keyword name="END BATCH" value="TRUE" />
        <Keyword name="FILE GUID" value="100F35D5-7B16-11DD-95DA-00145111085C" />
        <Keyword name="LOGIN NAME" value="user-account" />
        <Keyword name="P7THRESVOL" value="52" />
        <Keyword name="PANEL NAME" value="Untitled Acquisition Tube List" />
        <Keyword name="START BATCH" value="TRUE" />
        <Keyword name="TUBE NAME" value="Untitled" />
        <Keyword name="WORKSTATION" value="(Unavailable)" />
      </Keywords>
      <DataSet uri="Z:\FACS\080904APC\Data.009" sampleID="9" />
      <SampleNode name="Data.009" expanded="1" panelState="---" count="0" sortPriority="10" numberOfQuadGates="0" sampleID="9">
        <Graph type="Pseudocolor" fast="1" smoothing="0" histogramSmoothingCount="0" showOutliers="0" drawLargeDots="0" backColor="#FFFFFF" foreColor="#000000" yAuto="1" yAutoType="Unit Distribution" yMin="0.0" yMax="0.0" showAxes="" lastYAxisName="" scientificNotation="0" smoothingHighResolution="1" contourHighResolution="1" showGateFreqs="1" showGateNames="0" showUncompParm="0" showGates="0" xLabelOverride="0" yLabelOverride="0">
          <Axis dimension="x" name="FSC-H" />
          <Axis dimension="y" name="SSC-H" />
          <WindowPosition x="686" y="136" width="374" height="546" open="0" />
          <TextTraits font="SansSerif" size="12" name="label" style="0" color="#000000" background="#000000" just="left" />
          <TextTraits font="SansSerif" size="12" name="gate" style="0" color="#000000" background="#000000" just="left" />
        </Graph>
        <Subpopulations>
          <Population name="Forward Scatter, SSC-Height subset" expanded="1" panelState="---" count="24745" sortPriority="10" numberOfQuadGates="0">
            <Graph type="Pseudocolor" fast="1" smoothing="0" histogramSmoothingCount="0" showOutliers="0" drawLargeDots="0" backColor="#FFFFFF" foreColor="#000000" yAuto="1" yAutoType="Unit Distribution" yMin="0.0" yMax="0.0" showAxes="" lastYAxisName="" scientificNotation="0" smoothingHighResolution="1" contourHighResolution="1" showGateFreqs="1" showGateNames="0" showUncompParm="0" showGates="0" xLabelOverride="0" yLabelOverride="0">
              <Axis dimension="x" name="FL3-H" />
              <Axis dimension="y" name="FL3-A" />
              <WindowPosition x="654" y="104" width="374" height="546" open="0" />
              <TextTraits font="SansSerif" size="12" name="label" style="0" color="#000000" background="#000000" just="left" />
              <TextTraits font="SansSerif" size="12" name="gate" style="0" color="#000000" background="#000000" just="left" />
            </Graph>
            <PolygonGate eventsInside="1" annoOffsetX="0" annoOffsetY="0" tint="#FF00FF" isTinted="0">
              <Axis dimension="x" name="FSC-H" />
              <Axis dimension="y" name="SSC-H" />
              <Point x="156.0" y="66.19011406844106" />
              <Point x="368.0" y="50.61596958174905" />
              <Point x="684.0" y="214.14448669201522" />
              <Point x="840.0" y="580.1368821292775" />
              <Point x="804.0" y="864.3650190114068" />
              <Point x="688.0" y="946.1292775665399" />
              <Point x="524.0" y="899.4068441064638" />
              <Point x="252.0" y="529.5209125475285" />
              <Point x="148.0" y="206.3574144486692" />
            </PolygonGate>
            <Subpopulations>
              <Population name="7-AAD, FL3-A subset" expanded="1" panelState="---" count="19055" sortPriority="10" numberOfQuadGates="1">
                <Graph type="Pseudocolor" fast="1" smoothing="0" histogramSmoothingCount="0" showOutliers="0" drawLargeDots="0" backColor="#FFFFFF" foreColor="#000000" yAuto="1" yAutoType="Unit Distribution" yMin="0.0" yMax="0.0" showAxes="" lastYAxisName="" scientificNotation="0" smoothingHighResolution="1" contourHighResolution="1" showGateFreqs="1" showGateNames="0" showUncompParm="0" showGates="0" xLabelOverride="0" yLabelOverride="0">
                  <Axis dimension="x" name="FL3-H" />
                  <Axis dimension="y" name="FL4-H" />
                  <WindowPosition x="654" y="104" width="374" height="546" open="0" />
                  <TextTraits font="SansSerif" size="12" name="label" style="0" color="#000000" background="#000000" just="left" />
                  <TextTraits font="SansSerif" size="12" name="gate" style="0" color="#000000" background="#000000" just="left" />
                </Graph>
                <PolygonGate eventsInside="1" annoOffsetX="0" annoOffsetY="0" tint="#FF00FF" isTinted="0">
                  <Axis dimension="x" name="FL3-H" />
                  <Axis dimension="y" name="FL3-A" />
                  <Point x="-16.0" y="15.574144486692015" />
                  <Point x="524.0" y="996.745247148289" />
                  <Point x="996.0" y="988.958174904943" />
                  <Point x="992.0" y="50.61596958174905" />
                  <Point x="148.0" y="-85.65779467680608" />
                </PolygonGate>
                <Subpopulations>
                  <Population name="Q1: 7-AAD- , BrdU-APC+" expanded="1" count="1317" sortPriority="11" numberOfQuadGates="0">
                    <Graph type="Pseudocolor" fast="1" smoothing="0" histogramSmoothingCount="0" showOutliers="0" drawLargeDots="0" backColor="#FFFFFF" foreColor="#000000" yAuto="1" yAutoType="Unit Distribution" yMin="0.0" yMax="0.0" showAxes="" lastYAxisName="" scientificNotation="0" smoothingHighResolution="1" contourHighResolution="1" showGateFreqs="1" showGateNames="0" showUncompParm="0" showGates="0" xLabelOverride="0" yLabelOverride="0">
                      <Axis dimension="x" name="FL3-H" />
                      <Axis dimension="y" name="FL4-H" />
                      <WindowPosition x="654" y="104" width="374" height="546" open="1" />
                      <TextTraits font="SansSerif" size="12" name="label" style="0" color="#000000" background="#000000" just="left" />
                      <TextTraits font="SansSerif" size="12" name="gate" style="0" color="#000000" background="#000000" just="left" />
                    </Graph>
                    <RectangleGate eventsInside="1" annoOffsetX="-16" annoOffsetY="-71" tint="#FF00FF" isTinted="0" quadId="0">
                      <RangeGate min="0.0" max="256.0">
                        <Axis dimension="x" name="FL3-H" />
                      </RangeGate>
                      <RangeGate min="22.574189545368384" max="10000.0">
                        <Axis dimension="y" name="FL4-H" />
                      </RangeGate>
                    </RectangleGate>
                  </Population>
                  <Population name="Q2: 7-AAD+ , BrdU-APC+" expanded="1" count="2327" sortPriority="12" numberOfQuadGates="0">
                    <Graph type="Pseudocolor" fast="1" smoothing="0" histogramSmoothingCount="0" showOutliers="0" drawLargeDots="0" backColor="#FFFFFF" foreColor="#000000" yAuto="1" yAutoType="Unit Distribution" yMin="0.0" yMax="0.0" showAxes="" lastYAxisName="" scientificNotation="0" smoothingHighResolution="1" contourHighResolution="1" showGateFreqs="1" showGateNames="0" showUncompParm="0" showGates="0" xLabelOverride="0" yLabelOverride="0">
                      <Axis dimension="x" name="FL3-H" />
                      <Axis dimension="y" name="FL4-H" />
                      <WindowPosition x="654" y="104" width="374" height="546" open="1" />
                      <TextTraits font="SansSerif" size="12" name="label" style="0" color="#000000" background="#000000" just="left" />
                      <TextTraits font="SansSerif" size="12" name="gate" style="0" color="#000000" background="#000000" just="left" />
                    </Graph>
                    <RectangleGate eventsInside="1" annoOffsetX="64" annoOffsetY="-71" tint="#FF00FF" isTinted="0" quadId="1">
                      <RangeGate min="256.0" max="1024.0">
                        <Axis dimension="x" name="FL3-H" />
                      </RangeGate>
                      <RangeGate min="22.574189545368384" max="10000.0">
                        <Axis dimension="y" name="FL4-H" />
                      </RangeGate>
                    </RectangleGate>
                  </Population>
                  <Population name="Q3: 7-AAD- , BrdU-APC-" expanded="1" count="12225" sortPriority="13" numberOfQuadGates="0">
                    <Graph type="Pseudocolor" fast="1" smoothing="0" histogramSmoothingCount="0" showOutliers="0" drawLargeDots="0" backColor="#FFFFFF" foreColor="#000000" yAuto="1" yAutoType="Unit Distribution" yMin="0.0" yMax="0.0" showAxes="" lastYAxisName="" scientificNotation="0" smoothingHighResolution="1" contourHighResolution="1" showGateFreqs="1" showGateNames="0" showUncompParm="0" showGates="0" xLabelOverride="0" yLabelOverride="0">
                      <Axis dimension="x" name="FL3-H" />
                      <Axis dimension="y" name="FL4-H" />
                      <WindowPosition x="654" y="104" width="374" height="546" open="1" />
                      <TextTraits font="SansSerif" size="12" name="label" style="0" color="#000000" background="#000000" just="left" />
                      <TextTraits font="SansSerif" size="12" name="gate" style="0" color="#000000" background="#000000" just="left" />
                    </Graph>
                    <RectangleGate eventsInside="1" annoOffsetX="-16" annoOffsetY="44" tint="#FF00FF" isTinted="0" quadId="2">
                      <RangeGate min="0.0" max="256.0">
                        <Axis dimension="x" name="FL3-H" />
                      </RangeGate>
                      <RangeGate min="1.0" max="22.574189545368384">
                        <Axis dimension="y" name="FL4-H" />
                      </RangeGate>
                    </RectangleGate>
                  </Population>
                  <Population name="Q4: 7-AAD+ , BrdU-APC-" expanded="1" count="3186" sortPriority="14" numberOfQuadGates="0">
                    <Graph type="Pseudocolor" fast="1" smoothing="0" histogramSmoothingCount="0" showOutliers="0" drawLargeDots="0" backColor="#FFFFFF" foreColor="#000000" yAuto="1" yAutoType="Unit Distribution" yMin="0.0" yMax="0.0" showAxes="" lastYAxisName="" scientificNotation="0" smoothingHighResolution="1" contourHighResolution="1" showGateFreqs="1" showGateNames="0" showUncompParm="0" showGates="0" xLabelOverride="0" yLabelOverride="0">
                      <Axis dimension="x" name="FL3-H" />
                      <Axis dimension="y" name="FL4-H" />
                      <WindowPosition x="654" y="104" width="374" height="546" open="1" />
                      <TextTraits font="SansSerif" size="12" name="label" style="0" color="#000000" background="#000000" just="left" />
                      <TextTraits font="SansSerif" size="12" name="gate" style="0" color="#000000" background="#000000" just="left" />
                    </Graph>
                    <RectangleGate eventsInside="1" annoOffsetX="64" annoOffsetY="44" tint="#FF00FF" isTinted="0" quadId="3">
                      <RangeGate min="256.0" max="1024.0">
                        <Axis dimension="x" name="FL3-H" />
                      </RangeGate>
                      <RangeGate min="1.0" max="22.574189545368384">
                        <Axis dimension="y" name="FL4-H" />
                      </RangeGate>
                    </RectangleGate>
                  </Population>
                </Subpopulations>
              </Population>
            </Subpopulations>
          </Population>
        </Subpopulations>
      </SampleNode>
    </Sample>
    <Sample>
      <Keywords>
        <Keyword name="$BTIM" value="23:30:09" />
        <Keyword name="$BYTEORD" value="4,3,2,1" />
        <Keyword name="$CYT" value="FACSCalibur" />
        <Keyword name="$DATATYPE" value="I" />
        <Keyword name="$DATE" value="04-Sep-08" />
        <Keyword name="$ETIM" value="23:32:21" />
        <Keyword name="$FIL" value="Data.004" />
        <Keyword name="$MODE" value="L" />
        <Keyword name="$NEXTDATA" value="0" />
        <Keyword name="$OP" value="user-account" />
        <Keyword name="$P1B" value="16" />
        <Keyword name="$P1E" value="0,0" />
        <Keyword name="$P1N" value="FSC-H" />
        <Keyword name="$P1R" value="1024" />
        <Keyword name="$P1S" value="Forward Scatter" />
        <Keyword name="$P2B" value="16" />
        <Keyword name="$P2E" value="0,0" />
        <Keyword name="$P2N" value="SSC-H" />
        <Keyword name="$P2R" value="1024" />
        <Keyword name="$P2S" value="SSC-Height" />
        <Keyword name="$P3B" value="16" />
        <Keyword name="$P3E" value="4,0" />
        <Keyword name="$P3N" value="FL1-H" />
        <Keyword name="$P3R" value="1024" />
        <Keyword name="$P4B" value="16" />
        <Keyword name="$P4E" value="0,0" />
        <Keyword name="$P4N" value="FL2-H" />
        <Keyword name="$P4R" value="1024" />
        <Keyword name="$P5B" value="16" />
        <Keyword name="$P5E" value="0,0" />
        <Keyword name="$P5N" value="FL3-H" />
        <Keyword name="$P5R" value="1024" />
        <Keyword name="$P5S" value="7-AAD" />
        <Keyword name="$P6B" value="16" />
        <Keyword name="$P6E" value="0,0" />
        <Keyword name="$P6N" value="FL3-A" />
        <Keyword name="$P6R" value="1024" />
        <Keyword name="$P7B" value="16" />
        <Keyword name="$P7E" value="4,0" />
        <Keyword name="$P7N" value="FL4-H" />
        <Keyword name="$P7R" value="1024" />
        <Keyword name="$P7S" value="BrdU-APC" />
        <Keyword name="$PAR" value="7" />
        <Keyword name="$SYS" value="Macintosh System Software 10.4.9" />
        <Keyword name="$TOT" value="25000" />
        <Keyword name="BD$AcqLibVersion" value="4.2.1" />
        <Keyword name="BD$LASERMODE" value="1" />
        <Keyword name="BD$NPAR" value="7" />
        <Keyword name="BD$P1N" value="FSC-H" />
        <Keyword name="BD$P2N" value="SSC-H" />
        <Keyword name="BD$P3N" value="FL1-H" />
        <Keyword name="BD$P4N" value="FL2-H" />
        <Keyword name="BD$P5N" value="FL3-H" />
        <Keyword name="BD$P6N" value="FL3-A" />
        <Keyword name="BD$P7N" value="FL4-H" />
        <Keyword name="BD$WORD0" value="255" />
        <Keyword name="BD$WORD1" value="281" />
        <Keyword name="BD$WORD10" value="300" />
        <Keyword name="BD$WORD11" value="287" />
        <Keyword name="BD$WORD12" value="640" />
        <Keyword name="BD$WORD13" value="4" />
        <Keyword name="BD$WORD14" value="299" />
        <Keyword name="BD$WORD15" value="450" />
        <Keyword name="BD$WORD16" value="615" />
        <Keyword name="BD$WORD17" value="660" />
        <Keyword name="BD$WORD18" value="280" />
        <Keyword name="BD$WORD19" value="100" />
        <Keyword name="BD$WORD2" value="429" />
        <Keyword name="BD$WORD20" value="100" />
        <Keyword name="BD$WORD21" value="100" />
        <Keyword name="BD$WORD22" value="100" />
        <Keyword name="BD$WORD23" value="1" />
        <Keyword name="BD$WORD24" value="1" />
        <Keyword name="BD$WORD25" value="0" />
        <Keyword name="BD$WORD26" value="1" />
        <Keyword name="BD$WORD27" value="1" />
        <Keyword name="BD$WORD28" value="136" />
        <Keyword name="BD$WORD29" value="52" />
        <Keyword name="BD$WORD3" value="587" />
        <Keyword name="BD$WORD30" value="52" />
        <Keyword name="BD$WORD31" value="52" />
        <Keyword name="BD$WORD32" value="52" />
        <Keyword name="BD$WORD33" value="52" />
        <Keyword name="BD$WORD34" value="0" />
        <Keyword name="BD$WORD35" value="0" />
        <Keyword name="BD$WORD36" value="0" />
        <Keyword name="BD$WORD37" value="0" />
        <Keyword name="BD$WORD38" value="280" />
        <Keyword name="BD$WORD39" value="3" />
        <Keyword name="BD$WORD4" value="630" />
        <Keyword name="BD$WORD40" value="4" />
        <Keyword name="BD$WORD41" value="100" />
        <Keyword name="BD$WORD42" value="214" />
        <Keyword name="BD$WORD43" value="0" />
        <Keyword name="BD$WORD44" value="1023" />
        <Keyword name="BD$WORD45" value="1023" />
        <Keyword name="BD$WORD46" value="1023" />
        <Keyword name="BD$WORD47" value="53" />
        <Keyword name="BD$WORD48" value="350" />
        <Keyword name="BD$WORD49" value="240" />
        <Keyword name="BD$WORD5" value="398" />
        <Keyword name="BD$WORD50" value="0" />
        <Keyword name="BD$WORD51" value="52" />
        <Keyword name="BD$WORD52" value="329" />
        <Keyword name="BD$WORD53" value="416" />
        <Keyword name="BD$WORD54" value="323" />
        <Keyword name="BD$WORD55" value="224" />
        <Keyword name="BD$WORD56" value="323" />
        <Keyword name="BD$WORD57" value="128" />
        <Keyword name="BD$WORD58" value="323" />
        <Keyword name="BD$WORD59" value="96" />
        <Keyword name="BD$WORD6" value="398" />
        <Keyword name="BD$WORD60" value="323" />
        <Keyword name="BD$WORD61" value="192" />
        <Keyword name="BD$WORD62" value="323" />
        <Keyword name="BD$WORD63" value="608" />
        <Keyword name="BD$WORD7" value="398" />
        <Keyword name="BD$WORD8" value="398" />
        <Keyword name="BD$WORD9" value="398" />
        <Keyword name="CREATOR" value="CellQuest Pro? 5.2.1" />
        <Keyword name="CYTNUM" value="E97500676" />
        <Keyword name="CalibFile" value="FALSE" />
        <Keyword name="END BATCH" value="TRUE" />
        <Keyword name="FILE GUID" value="1631DD8C-7B14-11DD-95DA-00145111085C" />
        <Keyword name="LOGIN NAME" value="user-account" />
        <Keyword name="P7THRESVOL" value="52" />
        <Keyword name="PANEL NAME" value="Untitled Acquisition Tube List" />
        <Keyword name="START BATCH" value="TRUE" />
        <Keyword name="TUBE NAME" value="Untitled" />
        <Keyword name="WORKSTATION" value="(Unavailable)" />
      </Keywords>
      <DataSet uri="Z:\FACS\080904APC\Data.004" sampleID="4" />
      <SampleNode name="Data.004" expanded="1" panelState="---" count="0" sortPriority="10" numberOfQuadGates="0" sampleID="4">
        <Graph type="Pseudocolor" fast="1" smoothing="0" histogramSmoothingCount="0" showOutliers="0" drawLargeDots="0" backColor="#FFFFFF" foreColor="#000000" yAuto="1" yAutoType="Unit Distribution" yMin="0.0" yMax="0.0" showAxes="" lastYAxisName="" scientificNotation="0" smoothingHighResolution="1" contourHighResolution="1" showGateFreqs="1" showGateNames="0" showUncompParm="0" showGates="0" xLabelOverride="0" yLabelOverride="0">
          <Axis dimension="x" name="FSC-H" />
          <Axis dimension="y" name="SSC-H" />
          <WindowPosition x="654" y="104" width="374" height="546" open="0" />
          <TextTraits font="SansSerif" size="12" name="label" style="0" color="#000000" background="#000000" just="left" />
          <TextTraits font="SansSerif" size="12" name="gate" style="0" color="#000000" background="#000000" just="left" />
        </Graph>
        <Subpopulations>
          <Population name="Forward Scatter, SSC-Height subset" expanded="1" panelState="---" count="24783" sortPriority="10" numberOfQuadGates="0">
            <Graph type="Pseudocolor" fast="1" smoothing="0" histogramSmoothingCount="0" showOutliers="0" drawLargeDots="0" backColor="#FFFFFF" foreColor="#000000" yAuto="1" yAutoType="Unit Distribution" yMin="0.0" yMax="0.0" showAxes="" lastYAxisName="" scientificNotation="0" smoothingHighResolution="1" contourHighResolution="1" showGateFreqs="1" showGateNames="0" showUncompParm="0" showGates="0" xLabelOverride="0" yLabelOverride="0">
              <Axis dimension="x" name="FL3-H" />
              <Axis dimension="y" name="FL3-A" />
              <WindowPosition x="654" y="104" width="374" height="546" open="0" />
              <TextTraits font="SansSerif" size="12" name="label" style="0" color="#000000" background="#000000" just="left" />
              <TextTraits font="SansSerif" size="12" name="gate" style="0" color="#000000" background="#000000" just="left" />
            </Graph>
            <PolygonGate eventsInside="1" annoOffsetX="0" annoOffsetY="0" tint="#FF00FF" isTinted="0">
              <Axis dimension="x" name="FSC-H" />
              <Axis dimension="y" name="SSC-H" />
              <Point x="156.0" y="66.19011406844106" />
              <Point x="368.0" y="50.61596958174905" />
              <Point x="684.0" y="214.14448669201522" />
              <Point x="840.0" y="580.1368821292775" />
              <Point x="804.0" y="864.3650190114068" />
              <Point x="688.0" y="946.1292775665399" />
              <Point x="524.0" y="899.4068441064638" />
              <Point x="252.0" y="529.5209125475285" />
              <Point x="148.0" y="206.3574144486692" />
            </PolygonGate>
            <Subpopulations>
              <Population name="7-AAD, FL3-A subset" expanded="1" panelState="---" count="21345" sortPriority="10" numberOfQuadGates="1">
                <Graph type="Pseudocolor" fast="1" smoothing="0" histogramSmoothingCount="0" showOutliers="0" drawLargeDots="0" backColor="#FFFFFF" foreColor="#000000" yAuto="1" yAutoType="Unit Distribution" yMin="0.0" yMax="0.0" showAxes="" lastYAxisName="" scientificNotation="0" smoothingHighResolution="1" contourHighResolution="1" showGateFreqs="1" showGateNames="0" showUncompParm="0" showGates="0" xLabelOverride="0" yLabelOverride="0">
                  <Axis dimension="x" name="FL3-H" />
                  <Axis dimension="y" name="FL4-H" />
                  <WindowPosition x="654" y="104" width="374" height="546" open="0" />
                  <TextTraits font="SansSerif" size="12" name="label" style="0" color="#000000" background="#000000" just="left" />
                  <TextTraits font="SansSerif" size="12" name="gate" style="0" color="#000000" background="#000000" just="left" />
                </Graph>
                <PolygonGate eventsInside="1" annoOffsetX="0" annoOffsetY="0" tint="#FF00FF" isTinted="0">
                  <Axis dimension="x" name="FL3-H" />
                  <Axis dimension="y" name="FL3-A" />
                  <Point x="-16.0" y="15.574144486692015" />
                  <Point x="524.0" y="996.745247148289" />
                  <Point x="996.0" y="988.958174904943" />
                  <Point x="992.0" y="50.61596958174905" />
                  <Point x="148.0" y="-85.65779467680608" />
                </PolygonGate>
                <Subpopulations>
                  <Population name="Q1: 7-AAD- , BrdU-APC+" expanded="1" count="396" sortPriority="11" numberOfQuadGates="0">
                    <Graph type="Pseudocolor" fast="1" smoothing="0" histogramSmoothingCount="0" showOutliers="0" drawLargeDots="0" backColor="#FFFFFF" foreColor="#000000" yAuto="1" yAutoType="Unit Distribution" yMin="0.0" yMax="0.0" showAxes="" lastYAxisName="" scientificNotation="0" smoothingHighResolution="1" contourHighResolution="1" showGateFreqs="1" showGateNames="0" showUncompParm="0" showGates="0" xLabelOverride="0" yLabelOverride="0">
                      <Axis dimension="x" name="FL3-H" />
                      <Axis dimension="y" name="FL4-H" />
                      <WindowPosition x="654" y="104" width="374" height="546" open="1" />
                      <TextTraits font="SansSerif" size="12" name="label" style="0" color="#000000" background="#000000" just="left" />
                      <TextTraits font="SansSerif" size="12" name="gate" style="0" color="#000000" background="#000000" just="left" />
                    </Graph>
                    <RectangleGate eventsInside="1" annoOffsetX="-15" annoOffsetY="-70" tint="#FF00FF" isTinted="0" quadId="0">
                      <RangeGate min="0.0" max="248.0">
                        <Axis dimension="x" name="FL3-H" />
                      </RangeGate>
                      <RangeGate min="23.37875031802143" max="10000.0">
                        <Axis dimension="y" name="FL4-H" />
                      </RangeGate>
                    </RectangleGate>
                  </Population>
                  <Population name="Q2: 7-AAD+ , BrdU-APC+" expanded="1" count="710" sortPriority="12" numberOfQuadGates="0">
                    <Graph type="Pseudocolor" fast="1" smoothing="0" histogramSmoothingCount="0" showOutliers="0" drawLargeDots="0" backColor="#FFFFFF" foreColor="#000000" yAuto="1" yAutoType="Unit Distribution" yMin="0.0" yMax="0.0" showAxes="" lastYAxisName="" scientificNotation="0" smoothingHighResolution="1" contourHighResolution="1" showGateFreqs="1" showGateNames="0" showUncompParm="0" showGates="0" xLabelOverride="0" yLabelOverride="0">
                      <Axis dimension="x" name="FL3-H" />
                      <Axis dimension="y" name="FL4-H" />
                      <WindowPosition x="654" y="104" width="374" height="546" open="1" />
                      <TextTraits font="SansSerif" size="12" name="label" style="0" color="#000000" background="#000000" just="left" />
                      <TextTraits font="SansSerif" size="12" name="gate" style="0" color="#000000" background="#000000" just="left" />
                    </Graph>
                    <RectangleGate eventsInside="1" annoOffsetX="65" annoOffsetY="-70" tint="#FF00FF" isTinted="0" quadId="1">
                      <RangeGate min="248.0" max="1024.0">
                        <Axis dimension="x" name="FL3-H" />
                      </RangeGate>
                      <RangeGate min="23.37875031802143" max="10000.0">
                        <Axis dimension="y" name="FL4-H" />
                      </RangeGate>
                    </RectangleGate>
                  </Population>
                  <Population name="Q3: 7-AAD- , BrdU-APC-" expanded="1" count="17980" sortPriority="13" numberOfQuadGates="0">
                    <Graph type="Pseudocolor" fast="1" smoothing="0" histogramSmoothingCount="0" showOutliers="0" drawLargeDots="0" backColor="#FFFFFF" foreColor="#000000" yAuto="1" yAutoType="Unit Distribution" yMin="0.0" yMax="0.0" showAxes="" lastYAxisName="" scientificNotation="0" smoothingHighResolution="1" contourHighResolution="1" showGateFreqs="1" showGateNames="0" showUncompParm="0" showGates="0" xLabelOverride="0" yLabelOverride="0">
                      <Axis dimension="x" name="FL3-H" />
                      <Axis dimension="y" name="FL4-H" />
                      <WindowPosition x="654" y="104" width="374" height="546" open="1" />
                      <TextTraits font="SansSerif" size="12" name="label" style="0" color="#000000" background="#000000" just="left" />
                      <TextTraits font="SansSerif" size="12" name="gate" style="0" color="#000000" background="#000000" just="left" />
                    </Graph>
                    <RectangleGate eventsInside="1" annoOffsetX="-15" annoOffsetY="44" tint="#FF00FF" isTinted="0" quadId="2">
                      <RangeGate min="0.0" max="248.0">
                        <Axis dimension="x" name="FL3-H" />
                      </RangeGate>
                      <RangeGate min="1.0" max="23.37875031802143">
                        <Axis dimension="y" name="FL4-H" />
                      </RangeGate>
                    </RectangleGate>
                  </Population>
                  <Population name="Q4: 7-AAD+ , BrdU-APC-" expanded="1" count="2259" sortPriority="14" numberOfQuadGates="0">
                    <Graph type="Pseudocolor" fast="1" smoothing="0" histogramSmoothingCount="0" showOutliers="0" drawLargeDots="0" backColor="#FFFFFF" foreColor="#000000" yAuto="1" yAutoType="Unit Distribution" yMin="0.0" yMax="0.0" showAxes="" lastYAxisName="" scientificNotation="0" smoothingHighResolution="1" contourHighResolution="1" showGateFreqs="1" showGateNames="0" showUncompParm="0" showGates="0" xLabelOverride="0" yLabelOverride="0">
                      <Axis dimension="x" name="FL3-H" />
                      <Axis dimension="y" name="FL4-H" />
                      <WindowPosition x="654" y="104" width="374" height="546" open="1" />
                      <TextTraits font="SansSerif" size="12" name="label" style="0" color="#000000" background="#000000" just="left" />
                      <TextTraits font="SansSerif" size="12" name="gate" style="0" color="#000000" background="#000000" just="left" />
                    </Graph>
                    <RectangleGate eventsInside="1" annoOffsetX="65" annoOffsetY="44" tint="#FF00FF" isTinted="0" quadId="3">
                      <RangeGate min="248.0" max="1024.0">
                        <Axis dimension="x" name="FL3-H" />
                      </RangeGate>
                      <RangeGate min="1.0" max="23.37875031802143">
                        <Axis dimension="y" name="FL4-H" />
                      </RangeGate>
                    </RectangleGate>
                  </Population>
                </Subpopulations>
              </Population>
            </Subpopulations>
          </Population>
        </Subpopulations>
      </SampleNode>
    </Sample>
    <Sample>
      <Keywords>
        <Keyword name="$BTIM" value="23:41:36" />
        <Keyword name="$BYTEORD" value="4,3,2,1" />
        <Keyword name="$CYT" value="FACSCalibur" />
        <Keyword name="$DATATYPE" value="I" />
        <Keyword name="$DATE" value="04-Sep-08" />
        <Keyword name="$ETIM" value="23:43:37" />
        <Keyword name="$FIL" value="Data.008" />
        <Keyword name="$MODE" value="L" />
        <Keyword name="$NEXTDATA" value="0" />
        <Keyword name="$OP" value="user-account" />
        <Keyword name="$P1B" value="16" />
        <Keyword name="$P1E" value="0,0" />
        <Keyword name="$P1N" value="FSC-H" />
        <Keyword name="$P1R" value="1024" />
        <Keyword name="$P1S" value="Forward Scatter" />
        <Keyword name="$P2B" value="16" />
        <Keyword name="$P2E" value="0,0" />
        <Keyword name="$P2N" value="SSC-H" />
        <Keyword name="$P2R" value="1024" />
        <Keyword name="$P2S" value="SSC-Height" />
        <Keyword name="$P3B" value="16" />
        <Keyword name="$P3E" value="4,0" />
        <Keyword name="$P3N" value="FL1-H" />
        <Keyword name="$P3R" value="1024" />
        <Keyword name="$P4B" value="16" />
        <Keyword name="$P4E" value="0,0" />
        <Keyword name="$P4N" value="FL2-H" />
        <Keyword name="$P4R" value="1024" />
        <Keyword name="$P5B" value="16" />
        <Keyword name="$P5E" value="0,0" />
        <Keyword name="$P5N" value="FL3-H" />
        <Keyword name="$P5R" value="1024" />
        <Keyword name="$P5S" value="7-AAD" />
        <Keyword name="$P6B" value="16" />
        <Keyword name="$P6E" value="0,0" />
        <Keyword name="$P6N" value="FL3-A" />
        <Keyword name="$P6R" value="1024" />
        <Keyword name="$P7B" value="16" />
        <Keyword name="$P7E" value="4,0" />
        <Keyword name="$P7N" value="FL4-H" />
        <Keyword name="$P7R" value="1024" />
        <Keyword name="$P7S" value="BrdU-APC" />
        <Keyword name="$PAR" value="7" />
        <Keyword name="$SYS" value="Macintosh System Software 10.4.9" />
        <Keyword name="$TOT" value="25000" />
        <Keyword name="BD$AcqLibVersion" value="4.2.1" />
        <Keyword name="BD$LASERMODE" value="1" />
        <Keyword name="BD$NPAR" value="7" />
        <Keyword name="BD$P1N" value="FSC-H" />
        <Keyword name="BD$P2N" value="SSC-H" />
        <Keyword name="BD$P3N" value="FL1-H" />
        <Keyword name="BD$P4N" value="FL2-H" />
        <Keyword name="BD$P5N" value="FL3-H" />
        <Keyword name="BD$P6N" value="FL3-A" />
        <Keyword name="BD$P7N" value="FL4-H" />
        <Keyword name="BD$WORD0" value="255" />
        <Keyword name="BD$WORD1" value="281" />
        <Keyword name="BD$WORD10" value="299" />
        <Keyword name="BD$WORD11" value="288" />
        <Keyword name="BD$WORD12" value="638" />
        <Keyword name="BD$WORD13" value="4" />
        <Keyword name="BD$WORD14" value="299" />
        <Keyword name="BD$WORD15" value="450" />
        <Keyword name="BD$WORD16" value="615" />
        <Keyword name="BD$WORD17" value="660" />
        <Keyword name="BD$WORD18" value="280" />
        <Keyword name="BD$WORD19" value="100" />
        <Keyword name="BD$WORD2" value="430" />
        <Keyword name="BD$WORD20" value="100" />
        <Keyword name="BD$WORD21" value="100" />
        <Keyword name="BD$WORD22" value="100" />
        <Keyword name="BD$WORD23" value="1" />
        <Keyword name="BD$WORD24" value="1" />
        <Keyword name="BD$WORD25" value="0" />
        <Keyword name="BD$WORD26" value="1" />
        <Keyword name="BD$WORD27" value="1" />
        <Keyword name="BD$WORD28" value="136" />
        <Keyword name="BD$WORD29" value="52" />
        <Keyword name="BD$WORD3" value="587" />
        <Keyword name="BD$WORD30" value="52" />
        <Keyword name="BD$WORD31" value="52" />
        <Keyword name="BD$WORD32" value="52" />
        <Keyword name="BD$WORD33" value="52" />
        <Keyword name="BD$WORD34" value="0" />
        <Keyword name="BD$WORD35" value="0" />
        <Keyword name="BD$WORD36" value="0" />
        <Keyword name="BD$WORD37" value="0" />
        <Keyword name="BD$WORD38" value="280" />
        <Keyword name="BD$WORD39" value="3" />
        <Keyword name="BD$WORD4" value="633" />
        <Keyword name="BD$WORD40" value="4" />
        <Keyword name="BD$WORD41" value="100" />
        <Keyword name="BD$WORD42" value="214" />
        <Keyword name="BD$WORD43" value="0" />
        <Keyword name="BD$WORD44" value="1023" />
        <Keyword name="BD$WORD45" value="1023" />
        <Keyword name="BD$WORD46" value="1023" />
        <Keyword name="BD$WORD47" value="53" />
        <Keyword name="BD$WORD48" value="350" />
        <Keyword name="BD$WORD49" value="240" />
        <Keyword name="BD$WORD5" value="398" />
        <Keyword name="BD$WORD50" value="0" />
        <Keyword name="BD$WORD51" value="52" />
        <Keyword name="BD$WORD52" value="329" />
        <Keyword name="BD$WORD53" value="416" />
        <Keyword name="BD$WORD54" value="323" />
        <Keyword name="BD$WORD55" value="224" />
        <Keyword name="BD$WORD56" value="323" />
        <Keyword name="BD$WORD57" value="128" />
        <Keyword name="BD$WORD58" value="323" />
        <Keyword name="BD$WORD59" value="96" />
        <Keyword name="BD$WORD6" value="398" />
        <Keyword name="BD$WORD60" value="323" />
        <Keyword name="BD$WORD61" value="192" />
        <Keyword name="BD$WORD62" value="323" />
        <Keyword name="BD$WORD63" value="608" />
        <Keyword name="BD$WORD7" value="398" />
        <Keyword name="BD$WORD8" value="398" />
        <Keyword name="BD$WORD9" value="398" />
        <Keyword name="CREATOR" value="CellQuest Pro? 5.2.1" />
        <Keyword name="CYTNUM" value="E97500676" />
        <Keyword name="CalibFile" value="FALSE" />
        <Keyword name="END BATCH" value="TRUE" />
        <Keyword name="FILE GUID" value="AFFA0927-7B15-11DD-95DA-00145111085C" />
        <Keyword name="LOGIN NAME" value="user-account" />
        <Keyword name="P7THRESVOL" value="52" />
        <Keyword name="PANEL NAME" value="Untitled Acquisition Tube List" />
        <Keyword name="START BATCH" value="TRUE" />
        <Keyword name="TUBE NAME" value="Untitled" />
        <Keyword name="WORKSTATION" value="(Unavailable)" />
      </Keywords>
      <DataSet uri="Z:\FACS\080904APC\Data.008" sampleID="8" />
      <SampleNode name="Data.008" expanded="1" count="0" sortPriority="10" numberOfQuadGates="0" sampleID="8">
        <Graph type="Pseudocolor" fast="1" smoothing="0" histogramSmoothingCount="0" showOutliers="0" drawLargeDots="0" backColor="#FFFFFF" foreColor="#000000" yAuto="1" yAutoType="Unit Distribution" yMin="0.0" yMax="0.0" showAxes="tnlTNL" xLabel="FSC-H" yLabel="SSC-H" lastYAxisName="" scientificNotation="0" smoothingHighResolution="1" contourHighResolution="1" showGateFreqs="1" showGateNames="0" showUncompParm="0" showGates="0" xLabelOverride="0" yLabelOverride="0">
          <Axis dimension="x" name="FSC-H" />
          <Axis dimension="y" name="SSC-H" />
          <TextTraits font="SansSerif" size="12" name="label" style="0" color="#000000" background="#000000" just="left" />
          <TextTraits font="SansSerif" size="12" name="gate" style="0" color="#000000" background="#000000" just="left" />
        </Graph>
        <Subpopulations>
          <Population name="Forward Scatter, SSC-Height subset" expanded="1" panelState="---" count="24700" sortPriority="10" numberOfQuadGates="0">
            <Graph type="Pseudocolor" fast="1" smoothing="0" histogramSmoothingCount="0" showOutliers="0" drawLargeDots="0" backColor="#FFFFFF" foreColor="#000000" yAuto="1" yAutoType="Unit Distribution" yMin="0.0" yMax="0.0" showAxes="" lastYAxisName="" scientificNotation="0" smoothingHighResolution="1" contourHighResolution="1" showGateFreqs="1" showGateNames="0" showUncompParm="0" showGates="0" xLabelOverride="0" yLabelOverride="0">
              <Axis dimension="x" name="FL3-H" />
              <Axis dimension="y" name="FL3-A" />
              <WindowPosition x="654" y="104" width="374" height="546" open="0" />
              <TextTraits font="SansSerif" size="12" name="label" style="0" color="#000000" background="#000000" just="left" />
              <TextTraits font="SansSerif" size="12" name="gate" style="0" color="#000000" background="#000000" just="left" />
            </Graph>
            <PolygonGate eventsInside="1" annoOffsetX="0" annoOffsetY="0" tint="#FF00FF" isTinted="0">
              <Axis dimension="x" name="FSC-H" />
              <Axis dimension="y" name="SSC-H" />
              <Point x="156.0" y="66.19011406844106" />
              <Point x="368.0" y="50.61596958174905" />
              <Point x="684.0" y="214.14448669201522" />
              <Point x="840.0" y="580.1368821292775" />
              <Point x="804.0" y="864.3650190114068" />
              <Point x="688.0" y="946.1292775665399" />
              <Point x="524.0" y="899.4068441064638" />
              <Point x="252.0" y="529.5209125475285" />
              <Point x="148.0" y="206.3574144486692" />
            </PolygonGate>
            <Subpopulations>
              <Population name="7-AAD, FL3-A subset" expanded="1" panelState="---" count="18016" sortPriority="10" numberOfQuadGates="1">
                <Graph type="Pseudocolor" fast="1" smoothing="0" histogramSmoothingCount="0" showOutliers="0" drawLargeDots="0" backColor="#FFFFFF" foreColor="#000000" yAuto="1" yAutoType="Unit Distribution" yMin="0.0" yMax="0.0" showAxes="" lastYAxisName="" scientificNotation="0" smoothingHighResolution="1" contourHighResolution="1" showGateFreqs="1" showGateNames="0" showUncompParm="0" showGates="0" xLabelOverride="0" yLabelOverride="0">
                  <Axis dimension="x" name="FL3-H" />
                  <Axis dimension="y" name="FL4-H" />
                  <WindowPosition x="654" y="104" width="374" height="546" open="0" />
                  <TextTraits font="SansSerif" size="12" name="label" style="0" color="#000000" background="#000000" just="left" />
                  <TextTraits font="SansSerif" size="12" name="gate" style="0" color="#000000" background="#000000" just="left" />
                </Graph>
                <PolygonGate eventsInside="1" annoOffsetX="0" annoOffsetY="0" tint="#FF00FF" isTinted="0">
                  <Axis dimension="x" name="FL3-H" />
                  <Axis dimension="y" name="FL3-A" />
                  <Point x="-16.0" y="15.574144486692015" />
                  <Point x="524.0" y="996.745247148289" />
                  <Point x="996.0" y="988.958174904943" />
                  <Point x="992.0" y="50.61596958174905" />
                  <Point x="148.0" y="-85.65779467680608" />
                </PolygonGate>
                <Subpopulations>
                  <Population name="Q1: 7-AAD- , BrdU-APC+" expanded="1" count="1008" sortPriority="11" numberOfQuadGates="0">
                    <Graph type="Pseudocolor" fast="1" smoothing="0" histogramSmoothingCount="0" showOutliers="0" drawLargeDots="0" backColor="#FFFFFF" foreColor="#000000" yAuto="1" yAutoType="Unit Distribution" yMin="0.0" yMax="0.0" showAxes="" lastYAxisName="" scientificNotation="0" smoothingHighResolution="1" contourHighResolution="1" showGateFreqs="1" showGateNames="0" showUncompParm="0" showGates="0" xLabelOverride="0" yLabelOverride="0">
                      <Axis dimension="x" name="FL3-H" />
                      <Axis dimension="y" name="FL4-H" />
                      <WindowPosition x="654" y="104" width="374" height="546" open="1" />
                      <TextTraits font="SansSerif" size="12" name="label" style="0" color="#000000" background="#000000" just="left" />
                      <TextTraits font="SansSerif" size="12" name="gate" style="0" color="#000000" background="#000000" just="left" />
                    </Graph>
                    <RectangleGate eventsInside="1" annoOffsetX="-16" annoOffsetY="-73" tint="#FF00FF" isTinted="0" quadId="0">
                      <RangeGate min="0.0" max="256.0">
                        <Axis dimension="x" name="FL3-H" />
                      </RangeGate>
                      <RangeGate min="18.948138038111004" max="10000.0">
                        <Axis dimension="y" name="FL4-H" />
                      </RangeGate>
                    </RectangleGate>
                  </Population>
                  <Population name="Q2: 7-AAD+ , BrdU-APC+" expanded="1" count="1570" sortPriority="12" numberOfQuadGates="0">
                    <Graph type="Pseudocolor" fast="1" smoothing="0" histogramSmoothingCount="0" showOutliers="0" drawLargeDots="0" backColor="#FFFFFF" foreColor="#000000" yAuto="1" yAutoType="Unit Distribution" yMin="0.0" yMax="0.0" showAxes="" lastYAxisName="" scientificNotation="0" smoothingHighResolution="1" contourHighResolution="1" showGateFreqs="1" showGateNames="0" showUncompParm="0" showGates="0" xLabelOverride="0" yLabelOverride="0">
                      <Axis dimension="x" name="FL3-H" />
                      <Axis dimension="y" name="FL4-H" />
                      <WindowPosition x="654" y="104" width="374" height="546" open="1" />
                      <TextTraits font="SansSerif" size="12" name="label" style="0" color="#000000" background="#000000" just="left" />
                      <TextTraits font="SansSerif" size="12" name="gate" style="0" color="#000000" background="#000000" just="left" />
                    </Graph>
                    <RectangleGate eventsInside="1" annoOffsetX="64" annoOffsetY="-73" tint="#FF00FF" isTinted="0" quadId="1">
                      <RangeGate min="256.0" max="1024.0">
                        <Axis dimension="x" name="FL3-H" />
                      </RangeGate>
                      <RangeGate min="18.948138038111004" max="10000.0">
                        <Axis dimension="y" name="FL4-H" />
                      </RangeGate>
                    </RectangleGate>
                  </Population>
                  <Population name="Q3: 7-AAD- , BrdU-APC-" expanded="1" count="11780" sortPriority="13" numberOfQuadGates="0">
                    <Graph type="Pseudocolor" fast="1" smoothing="0" histogramSmoothingCount="0" showOutliers="0" drawLargeDots="0" backColor="#FFFFFF" foreColor="#000000" yAuto="1" yAutoType="Unit Distribution" yMin="0.0" yMax="0.0" showAxes="" lastYAxisName="" scientificNotation="0" smoothingHighResolution="1" contourHighResolution="1" showGateFreqs="1" showGateNames="0" showUncompParm="0" showGates="0" xLabelOverride="0" yLabelOverride="0">
                      <Axis dimension="x" name="FL3-H" />
                      <Axis dimension="y" name="FL4-H" />
                      <WindowPosition x="654" y="104" width="374" height="546" open="1" />
                      <TextTraits font="SansSerif" size="12" name="label" style="0" color="#000000" background="#000000" just="left" />
                      <TextTraits font="SansSerif" size="12" name="gate" style="0" color="#000000" background="#000000" just="left" />
                    </Graph>
                    <RectangleGate eventsInside="1" annoOffsetX="-16" annoOffsetY="41" tint="#FF00FF" isTinted="0" quadId="2">
                      <RangeGate min="0.0" max="256.0">
                        <Axis dimension="x" name="FL3-H" />
                      </RangeGate>
                      <RangeGate min="1.0" max="18.948138038111004">
                        <Axis dimension="y" name="FL4-H" />
                      </RangeGate>
                    </RectangleGate>
                  </Population>
                  <Population name="Q4: 7-AAD+ , BrdU-APC-" expanded="1" count="3658" sortPriority="14" numberOfQuadGates="0">
                    <Graph type="Pseudocolor" fast="1" smoothing="0" histogramSmoothingCount="0" showOutliers="0" drawLargeDots="0" backColor="#FFFFFF" foreColor="#000000" yAuto="1" yAutoType="Unit Distribution" yMin="0.0" yMax="0.0" showAxes="" lastYAxisName="" scientificNotation="0" smoothingHighResolution="1" contourHighResolution="1" showGateFreqs="1" showGateNames="0" showUncompParm="0" showGates="0" xLabelOverride="0" yLabelOverride="0">
                      <Axis dimension="x" name="FL3-H" />
                      <Axis dimension="y" name="FL4-H" />
                      <WindowPosition x="654" y="104" width="374" height="546" open="1" />
                      <TextTraits font="SansSerif" size="12" name="label" style="0" color="#000000" background="#000000" just="left" />
                      <TextTraits font="SansSerif" size="12" name="gate" style="0" color="#000000" background="#000000" just="left" />
                    </Graph>
                    <RectangleGate eventsInside="1" annoOffsetX="64" annoOffsetY="41" tint="#FF00FF" isTinted="0" quadId="3">
                      <RangeGate min="256.0" max="1024.0">
                        <Axis dimension="x" name="FL3-H" />
                      </RangeGate>
                      <RangeGate min="1.0" max="18.948138038111004">
                        <Axis dimension="y" name="FL4-H" />
                      </RangeGate>
                    </RectangleGate>
                  </Population>
                </Subpopulations>
              </Population>
            </Subpopulations>
          </Population>
        </Subpopulations>
      </SampleNode>
    </Sample>
    <Sample>
      <Keywords>
        <Keyword name="$BTIM" value="23:21:50" />
        <Keyword name="$BYTEORD" value="4,3,2,1" />
        <Keyword name="$CYT" value="FACSCalibur" />
        <Keyword name="$DATATYPE" value="I" />
        <Keyword name="$DATE" value="04-Sep-08" />
        <Keyword name="$ETIM" value="23:24:05" />
        <Keyword name="$FIL" value="Data.001" />
        <Keyword name="$MODE" value="L" />
        <Keyword name="$NEXTDATA" value="0" />
        <Keyword name="$OP" value="user-account" />
        <Keyword name="$P1B" value="16" />
        <Keyword name="$P1E" value="0,0" />
        <Keyword name="$P1N" value="FSC-H" />
        <Keyword name="$P1R" value="1024" />
        <Keyword name="$P1S" value="Forward Scatter" />
        <Keyword name="$P2B" value="16" />
        <Keyword name="$P2E" value="0,0" />
        <Keyword name="$P2N" value="SSC-H" />
        <Keyword name="$P2R" value="1024" />
        <Keyword name="$P2S" value="SSC-Height" />
        <Keyword name="$P3B" value="16" />
        <Keyword name="$P3E" value="4,0" />
        <Keyword name="$P3N" value="FL1-H" />
        <Keyword name="$P3R" value="1024" />
        <Keyword name="$P4B" value="16" />
        <Keyword name="$P4E" value="0,0" />
        <Keyword name="$P4N" value="FL2-H" />
        <Keyword name="$P4R" value="1024" />
        <Keyword name="$P5B" value="16" />
        <Keyword name="$P5E" value="0,0" />
        <Keyword name="$P5N" value="FL3-H" />
        <Keyword name="$P5R" value="1024" />
        <Keyword name="$P5S" value="7-AAD" />
        <Keyword name="$P6B" value="16" />
        <Keyword name="$P6E" value="0,0" />
        <Keyword name="$P6N" value="FL3-A" />
        <Keyword name="$P6R" value="1024" />
        <Keyword name="$P7B" value="16" />
        <Keyword name="$P7E" value="4,0" />
        <Keyword name="$P7N" value="FL4-H" />
        <Keyword name="$P7R" value="1024" />
        <Keyword name="$P7S" value="BrdU-APC" />
        <Keyword name="$PAR" value="7" />
        <Keyword name="$SYS" value="Macintosh System Software 10.4.9" />
        <Keyword name="$TOT" value="25350" />
        <Keyword name="BD$AcqLibVersion" value="4.2.1" />
        <Keyword name="BD$LASERMODE" value="1" />
        <Keyword name="BD$NPAR" value="7" />
        <Keyword name="BD$P1N" value="FSC-H" />
        <Keyword name="BD$P2N" value="SSC-H" />
        <Keyword name="BD$P3N" value="FL1-H" />
        <Keyword name="BD$P4N" value="FL2-H" />
        <Keyword name="BD$P5N" value="FL3-H" />
        <Keyword name="BD$P6N" value="FL3-A" />
        <Keyword name="BD$P7N" value="FL4-H" />
        <Keyword name="BD$WORD0" value="255" />
        <Keyword name="BD$WORD1" value="291" />
        <Keyword name="BD$WORD10" value="299" />
        <Keyword name="BD$WORD11" value="290" />
        <Keyword name="BD$WORD12" value="641" />
        <Keyword name="BD$WORD13" value="4" />
        <Keyword name="BD$WORD14" value="299" />
        <Keyword name="BD$WORD15" value="450" />
        <Keyword name="BD$WORD16" value="615" />
        <Keyword name="BD$WORD17" value="645" />
        <Keyword name="BD$WORD18" value="280" />
        <Keyword name="BD$WORD19" value="100" />
        <Keyword name="BD$WORD2" value="430" />
        <Keyword name="BD$WORD20" value="100" />
        <Keyword name="BD$WORD21" value="100" />
        <Keyword name="BD$WORD22" value="100" />
        <Keyword name="BD$WORD23" value="1" />
        <Keyword name="BD$WORD24" value="1" />
        <Keyword name="BD$WORD25" value="0" />
        <Keyword name="BD$WORD26" value="1" />
        <Keyword name="BD$WORD27" value="1" />
        <Keyword name="BD$WORD28" value="136" />
        <Keyword name="BD$WORD29" value="52" />
        <Keyword name="BD$WORD3" value="587" />
        <Keyword name="BD$WORD30" value="52" />
        <Keyword name="BD$WORD31" value="52" />
        <Keyword name="BD$WORD32" value="52" />
        <Keyword name="BD$WORD33" value="52" />
        <Keyword name="BD$WORD34" value="0" />
        <Keyword name="BD$WORD35" value="0" />
        <Keyword name="BD$WORD36" value="0" />
        <Keyword name="BD$WORD37" value="0" />
        <Keyword name="BD$WORD38" value="280" />
        <Keyword name="BD$WORD39" value="3" />
        <Keyword name="BD$WORD4" value="616" />
        <Keyword name="BD$WORD40" value="4" />
        <Keyword name="BD$WORD41" value="100" />
        <Keyword name="BD$WORD42" value="214" />
        <Keyword name="BD$WORD43" value="0" />
        <Keyword name="BD$WORD44" value="1023" />
        <Keyword name="BD$WORD45" value="1023" />
        <Keyword name="BD$WORD46" value="1023" />
        <Keyword name="BD$WORD47" value="53" />
        <Keyword name="BD$WORD48" value="350" />
        <Keyword name="BD$WORD49" value="240" />
        <Keyword name="BD$WORD5" value="398" />
        <Keyword name="BD$WORD50" value="0" />
        <Keyword name="BD$WORD51" value="52" />
        <Keyword name="BD$WORD52" value="329" />
        <Keyword name="BD$WORD53" value="416" />
        <Keyword name="BD$WORD54" value="323" />
        <Keyword name="BD$WORD55" value="224" />
        <Keyword name="BD$WORD56" value="323" />
        <Keyword name="BD$WORD57" value="128" />
        <Keyword name="BD$WORD58" value="323" />
        <Keyword name="BD$WORD59" value="96" />
        <Keyword name="BD$WORD6" value="398" />
        <Keyword name="BD$WORD60" value="323" />
        <Keyword name="BD$WORD61" value="192" />
        <Keyword name="BD$WORD62" value="323" />
        <Keyword name="BD$WORD63" value="608" />
        <Keyword name="BD$WORD7" value="398" />
        <Keyword name="BD$WORD8" value="398" />
        <Keyword name="BD$WORD9" value="398" />
        <Keyword name="CREATOR" value="CellQuest Pro? 5.2.1" />
        <Keyword name="CYTNUM" value="E97500676" />
        <Keyword name="CalibFile" value="FALSE" />
        <Keyword name="END BATCH" value="TRUE" />
        <Keyword name="FILE GUID" value="ECCEB394-7B12-11DD-95DA-00145111085C" />
        <Keyword name="LOGIN NAME" value="user-account" />
        <Keyword name="P7THRESVOL" value="52" />
        <Keyword name="PANEL NAME" value="Untitled Acquisition Tube List" />
        <Keyword name="START BATCH" value="TRUE" />
        <Keyword name="TUBE NAME" value="Untitled" />
        <Keyword name="WORKSTATION" value="(Unavailable)" />
      </Keywords>
      <DataSet uri="Z:\FACS\080904APC\Data.001" sampleID="1" />
      <SampleNode name="Data.001" expanded="1" panelState="---" count="0" sortPriority="10" numberOfQuadGates="0" sampleID="1">
        <Graph type="Pseudocolor" fast="1" smoothing="0" histogramSmoothingCount="0" showOutliers="0" drawLargeDots="0" backColor="#FFFFFF" foreColor="#000000" yAuto="1" yAutoType="Unit Distribution" yMin="0.0" yMax="0.0" showAxes="" lastYAxisName="" scientificNotation="0" smoothingHighResolution="1" contourHighResolution="1" showGateFreqs="1" showGateNames="0" showUncompParm="0" showGates="0" xLabelOverride="0" yLabelOverride="0">
          <Axis dimension="x" name="FSC-H" />
          <Axis dimension="y" name="SSC-H" />
          <WindowPosition x="654" y="104" width="374" height="546" open="0" />
          <TextTraits font="SansSerif" size="12" name="label" style="0" color="#000000" background="#000000" just="left" />
          <TextTraits font="SansSerif" size="12" name="gate" style="0" color="#000000" background="#000000" just="left" />
        </Graph>
        <Subpopulations>
          <Population name="Forward Scatter, SSC-Height subset" expanded="1" panelState="---" count="25127" sortPriority="10" numberOfQuadGates="0">
            <Graph type="Pseudocolor" fast="1" smoothing="0" histogramSmoothingCount="0" showOutliers="0" drawLargeDots="0" backColor="#FFFFFF" foreColor="#000000" yAuto="1" yAutoType="Unit Distribution" yMin="0.0" yMax="0.0" showAxes="" lastYAxisName="" scientificNotation="0" smoothingHighResolution="1" contourHighResolution="1" showGateFreqs="1" showGateNames="0" showUncompParm="0" showGates="0" xLabelOverride="0" yLabelOverride="0">
              <Axis dimension="x" name="FL3-H" />
              <Axis dimension="y" name="FL3-A" />
              <WindowPosition x="654" y="104" width="374" height="546" open="0" />
              <TextTraits font="SansSerif" size="12" name="label" style="0" color="#000000" background="#000000" just="left" />
              <TextTraits font="SansSerif" size="12" name="gate" style="0" color="#000000" background="#000000" just="left" />
            </Graph>
            <PolygonGate eventsInside="1" annoOffsetX="0" annoOffsetY="0" tint="#FF00FF" isTinted="0">
              <Axis dimension="x" name="FSC-H" />
              <Axis dimension="y" name="SSC-H" />
              <Point x="156.0" y="66.19011406844106" />
              <Point x="368.0" y="50.61596958174905" />
              <Point x="684.0" y="214.14448669201522" />
              <Point x="840.0" y="580.1368821292775" />
              <Point x="804.0" y="864.3650190114068" />
              <Point x="688.0" y="946.1292775665399" />
              <Point x="524.0" y="899.4068441064638" />
              <Point x="252.0" y="529.5209125475285" />
              <Point x="148.0" y="206.3574144486692" />
            </PolygonGate>
            <Subpopulations>
              <Population name="7-AAD, FL3-A subset" expanded="1" panelState="---" count="18108" sortPriority="10" numberOfQuadGates="1">
                <Graph type="Pseudocolor" fast="1" smoothing="0" histogramSmoothingCount="0" showOutliers="0" drawLargeDots="0" backColor="#FFFFFF" foreColor="#000000" yAuto="1" yAutoType="Unit Distribution" yMin="0.0" yMax="0.0" showAxes="" lastYAxisName="" scientificNotation="0" smoothingHighResolution="1" contourHighResolution="1" showGateFreqs="1" showGateNames="0" showUncompParm="0" showGates="0" xLabelOverride="0" yLabelOverride="0">
                  <Axis dimension="x" name="FL3-H" />
                  <Axis dimension="y" name="FL4-H" />
                  <WindowPosition x="88" y="223" width="374" height="546" open="0" />
                  <TextTraits font="SansSerif" size="12" name="label" style="0" color="#000000" background="#000000" just="left" />
                  <TextTraits font="SansSerif" size="12" name="gate" style="0" color="#000000" background="#000000" just="left" />
                </Graph>
                <PolygonGate eventsInside="1" annoOffsetX="0" annoOffsetY="0" tint="#FF00FF" isTinted="0">
                  <Axis dimension="x" name="FL3-H" />
                  <Axis dimension="y" name="FL3-A" />
                  <Point x="-16.0" y="15.574144486692015" />
                  <Point x="524.0" y="996.745247148289" />
                  <Point x="996.0" y="988.958174904943" />
                  <Point x="992.0" y="50.61596958174905" />
                  <Point x="148.0" y="-85.65779467680608" />
                </PolygonGate>
                <Subpopulations>
                  <Population name="Q1: 7-AAD- , BrdU-APC+" expanded="1" count="1508" sortPriority="11" numberOfQuadGates="0">
                    <Graph type="Pseudocolor" fast="1" smoothing="0" histogramSmoothingCount="0" showOutliers="0" drawLargeDots="0" backColor="#FFFFFF" foreColor="#000000" yAuto="1" yAutoType="Unit Distribution" yMin="0.0" yMax="0.0" showAxes="" lastYAxisName="" scientificNotation="0" smoothingHighResolution="1" contourHighResolution="1" showGateFreqs="1" showGateNames="0" showUncompParm="0" showGates="0" xLabelOverride="0" yLabelOverride="0">
                      <Axis dimension="x" name="FL3-H" />
                      <Axis dimension="y" name="FL4-H" />
                      <WindowPosition x="654" y="104" width="374" height="546" open="1" />
                      <TextTraits font="SansSerif" size="12" name="label" style="0" color="#000000" background="#000000" just="left" />
                      <TextTraits font="SansSerif" size="12" name="gate" style="0" color="#000000" background="#000000" just="left" />
                    </Graph>
                    <RectangleGate eventsInside="1" annoOffsetX="-16" annoOffsetY="-70" tint="#FF00FF" isTinted="0" quadId="0">
                      <RangeGate min="0.0" max="260.0">
                        <Axis dimension="x" name="FL3-H" />
                      </RangeGate>
                      <RangeGate min="23.37875031802143" max="10000.0">
                        <Axis dimension="y" name="FL4-H" />
                      </RangeGate>
                    </RectangleGate>
                  </Population>
                  <Population name="Q2: 7-AAD+ , BrdU-APC+" expanded="1" count="2509" sortPriority="12" numberOfQuadGates="0">
                    <Graph type="Pseudocolor" fast="1" smoothing="0" histogramSmoothingCount="0" showOutliers="0" drawLargeDots="0" backColor="#FFFFFF" foreColor="#000000" yAuto="1" yAutoType="Unit Distribution" yMin="0.0" yMax="0.0" showAxes="" lastYAxisName="" scientificNotation="0" smoothingHighResolution="1" contourHighResolution="1" showGateFreqs="1" showGateNames="0" showUncompParm="0" showGates="0" xLabelOverride="0" yLabelOverride="0">
                      <Axis dimension="x" name="FL3-H" />
                      <Axis dimension="y" name="FL4-H" />
                      <WindowPosition x="654" y="104" width="374" height="546" open="1" />
                      <TextTraits font="SansSerif" size="12" name="label" style="0" color="#000000" background="#000000" just="left" />
                      <TextTraits font="SansSerif" size="12" name="gate" style="0" color="#000000" background="#000000" just="left" />
                    </Graph>
                    <RectangleGate eventsInside="1" annoOffsetX="63" annoOffsetY="-70" tint="#FF00FF" isTinted="0" quadId="1">
                      <RangeGate min="260.0" max="1024.0">
                        <Axis dimension="x" name="FL3-H" />
                      </RangeGate>
                      <RangeGate min="23.37875031802143" max="10000.0">
                        <Axis dimension="y" name="FL4-H" />
                      </RangeGate>
                    </RectangleGate>
                  </Population>
                  <Population name="Q3: 7-AAD- , BrdU-APC-" expanded="1" count="11063" sortPriority="13" numberOfQuadGates="0">
                    <Graph type="Pseudocolor" fast="1" smoothing="0" histogramSmoothingCount="0" showOutliers="0" drawLargeDots="0" backColor="#FFFFFF" foreColor="#000000" yAuto="1" yAutoType="Unit Distribution" yMin="0.0" yMax="0.0" showAxes="" lastYAxisName="" scientificNotation="0" smoothingHighResolution="1" contourHighResolution="1" showGateFreqs="1" showGateNames="0" showUncompParm="0" showGates="0" xLabelOverride="0" yLabelOverride="0">
                      <Axis dimension="x" name="FL3-H" />
                      <Axis dimension="y" name="FL4-H" />
                      <WindowPosition x="654" y="104" width="374" height="546" open="1" />
                      <TextTraits font="SansSerif" size="12" name="label" style="0" color="#000000" background="#000000" just="left" />
                      <TextTraits font="SansSerif" size="12" name="gate" style="0" color="#000000" background="#000000" just="left" />
                    </Graph>
                    <RectangleGate eventsInside="1" annoOffsetX="-16" annoOffsetY="44" tint="#FF00FF" isTinted="0" quadId="2">
                      <RangeGate min="0.0" max="260.0">
                        <Axis dimension="x" name="FL3-H" />
                      </RangeGate>
                      <RangeGate min="1.0" max="23.37875031802143">
                        <Axis dimension="y" name="FL4-H" />
                      </RangeGate>
                    </RectangleGate>
                  </Population>
                  <Population name="Q4: 7-AAD+ , BrdU-APC-" expanded="1" count="3028" sortPriority="14" numberOfQuadGates="0">
                    <Graph type="Pseudocolor" fast="1" smoothing="0" histogramSmoothingCount="0" showOutliers="0" drawLargeDots="0" backColor="#FFFFFF" foreColor="#000000" yAuto="1" yAutoType="Unit Distribution" yMin="0.0" yMax="0.0" showAxes="" lastYAxisName="" scientificNotation="0" smoothingHighResolution="1" contourHighResolution="1" showGateFreqs="1" showGateNames="0" showUncompParm="0" showGates="0" xLabelOverride="0" yLabelOverride="0">
                      <Axis dimension="x" name="FL3-H" />
                      <Axis dimension="y" name="FL4-H" />
                      <WindowPosition x="654" y="104" width="374" height="546" open="1" />
                      <TextTraits font="SansSerif" size="12" name="label" style="0" color="#000000" background="#000000" just="left" />
                      <TextTraits font="SansSerif" size="12" name="gate" style="0" color="#000000" background="#000000" just="left" />
                    </Graph>
                    <RectangleGate eventsInside="1" annoOffsetX="63" annoOffsetY="44" tint="#FF00FF" isTinted="0" quadId="3">
                      <RangeGate min="260.0" max="1024.0">
                        <Axis dimension="x" name="FL3-H" />
                      </RangeGate>
                      <RangeGate min="1.0" max="23.37875031802143">
                        <Axis dimension="y" name="FL4-H" />
                      </RangeGate>
                    </RectangleGate>
                  </Population>
                </Subpopulations>
              </Population>
            </Subpopulations>
          </Population>
        </Subpopulations>
      </SampleNode>
    </Sample>
    <Sample>
      <Keywords>
        <Keyword name="$BTIM" value="23:36:20" />
        <Keyword name="$BYTEORD" value="4,3,2,1" />
        <Keyword name="$CYT" value="FACSCalibur" />
        <Keyword name="$DATATYPE" value="I" />
        <Keyword name="$DATE" value="04-Sep-08" />
        <Keyword name="$ETIM" value="23:38:12" />
        <Keyword name="$FIL" value="Data.006" />
        <Keyword name="$MODE" value="L" />
        <Keyword name="$NEXTDATA" value="0" />
        <Keyword name="$OP" value="user-account" />
        <Keyword name="$P1B" value="16" />
        <Keyword name="$P1E" value="0,0" />
        <Keyword name="$P1N" value="FSC-H" />
        <Keyword name="$P1R" value="1024" />
        <Keyword name="$P1S" value="Forward Scatter" />
        <Keyword name="$P2B" value="16" />
        <Keyword name="$P2E" value="0,0" />
        <Keyword name="$P2N" value="SSC-H" />
        <Keyword name="$P2R" value="1024" />
        <Keyword name="$P2S" value="SSC-Height" />
        <Keyword name="$P3B" value="16" />
        <Keyword name="$P3E" value="4,0" />
        <Keyword name="$P3N" value="FL1-H" />
        <Keyword name="$P3R" value="1024" />
        <Keyword name="$P4B" value="16" />
        <Keyword name="$P4E" value="0,0" />
        <Keyword name="$P4N" value="FL2-H" />
        <Keyword name="$P4R" value="1024" />
        <Keyword name="$P5B" value="16" />
        <Keyword name="$P5E" value="0,0" />
        <Keyword name="$P5N" value="FL3-H" />
        <Keyword name="$P5R" value="1024" />
        <Keyword name="$P5S" value="7-AAD" />
        <Keyword name="$P6B" value="16" />
        <Keyword name="$P6E" value="0,0" />
        <Keyword name="$P6N" value="FL3-A" />
        <Keyword name="$P6R" value="1024" />
        <Keyword name="$P7B" value="16" />
        <Keyword name="$P7E" value="4,0" />
        <Keyword name="$P7N" value="FL4-H" />
        <Keyword name="$P7R" value="1024" />
        <Keyword name="$P7S" value="BrdU-APC" />
        <Keyword name="$PAR" value="7" />
        <Keyword name="$SYS" value="Macintosh System Software 10.4.9" />
        <Keyword name="$TOT" value="25000" />
        <Keyword name="BD$AcqLibVersion" value="4.2.1" />
        <Keyword name="BD$LASERMODE" value="1" />
        <Keyword name="BD$NPAR" value="7" />
        <Keyword name="BD$P1N" value="FSC-H" />
        <Keyword name="BD$P2N" value="SSC-H" />
        <Keyword name="BD$P3N" value="FL1-H" />
        <Keyword name="BD$P4N" value="FL2-H" />
        <Keyword name="BD$P5N" value="FL3-H" />
        <Keyword name="BD$P6N" value="FL3-A" />
        <Keyword name="BD$P7N" value="FL4-H" />
        <Keyword name="BD$WORD0" value="255" />
        <Keyword name="BD$WORD1" value="290" />
        <Keyword name="BD$WORD10" value="299" />
        <Keyword name="BD$WORD11" value="287" />
        <Keyword name="BD$WORD12" value="640" />
        <Keyword name="BD$WORD13" value="4" />
        <Keyword name="BD$WORD14" value="299" />
        <Keyword name="BD$WORD15" value="450" />
        <Keyword name="BD$WORD16" value="615" />
        <Keyword name="BD$WORD17" value="660" />
        <Keyword name="BD$WORD18" value="280" />
        <Keyword name="BD$WORD19" value="100" />
        <Keyword name="BD$WORD2" value="438" />
        <Keyword name="BD$WORD20" value="100" />
        <Keyword name="BD$WORD21" value="100" />
        <Keyword name="BD$WORD22" value="100" />
        <Keyword name="BD$WORD23" value="1" />
        <Keyword name="BD$WORD24" value="1" />
        <Keyword name="BD$WORD25" value="0" />
        <Keyword name="BD$WORD26" value="1" />
        <Keyword name="BD$WORD27" value="1" />
        <Keyword name="BD$WORD28" value="136" />
        <Keyword name="BD$WORD29" value="52" />
        <Keyword name="BD$WORD3" value="590" />
        <Keyword name="BD$WORD30" value="52" />
        <Keyword name="BD$WORD31" value="52" />
        <Keyword name="BD$WORD32" value="52" />
        <Keyword name="BD$WORD33" value="52" />
        <Keyword name="BD$WORD34" value="0" />
        <Keyword name="BD$WORD35" value="0" />
        <Keyword name="BD$WORD36" value="0" />
        <Keyword name="BD$WORD37" value="0" />
        <Keyword name="BD$WORD38" value="280" />
        <Keyword name="BD$WORD39" value="3" />
        <Keyword name="BD$WORD4" value="630" />
        <Keyword name="BD$WORD40" value="4" />
        <Keyword name="BD$WORD41" value="100" />
        <Keyword name="BD$WORD42" value="214" />
        <Keyword name="BD$WORD43" value="0" />
        <Keyword name="BD$WORD44" value="1023" />
        <Keyword name="BD$WORD45" value="1023" />
        <Keyword name="BD$WORD46" value="1023" />
        <Keyword name="BD$WORD47" value="53" />
        <Keyword name="BD$WORD48" value="350" />
        <Keyword name="BD$WORD49" value="240" />
        <Keyword name="BD$WORD5" value="398" />
        <Keyword name="BD$WORD50" value="0" />
        <Keyword name="BD$WORD51" value="52" />
        <Keyword name="BD$WORD52" value="329" />
        <Keyword name="BD$WORD53" value="416" />
        <Keyword name="BD$WORD54" value="323" />
        <Keyword name="BD$WORD55" value="224" />
        <Keyword name="BD$WORD56" value="323" />
        <Keyword name="BD$WORD57" value="128" />
        <Keyword name="BD$WORD58" value="323" />
        <Keyword name="BD$WORD59" value="96" />
        <Keyword name="BD$WORD6" value="398" />
        <Keyword name="BD$WORD60" value="323" />
        <Keyword name="BD$WORD61" value="192" />
        <Keyword name="BD$WORD62" value="323" />
        <Keyword name="BD$WORD63" value="608" />
        <Keyword name="BD$WORD7" value="398" />
        <Keyword name="BD$WORD8" value="398" />
        <Keyword name="BD$WORD9" value="398" />
        <Keyword name="CREATOR" value="CellQuest Pro? 5.2.1" />
        <Keyword name="CYTNUM" value="E97500676" />
        <Keyword name="CalibFile" value="FALSE" />
        <Keyword name="END BATCH" value="TRUE" />
        <Keyword name="FILE GUID" value="F328B4F2-7B14-11DD-95DA-00145111085C" />
        <Keyword name="LOGIN NAME" value="user-account" />
        <Keyword name="P7THRESVOL" value="52" />
        <Keyword name="PANEL NAME" value="Untitled Acquisition Tube List" />
        <Keyword name="START BATCH" value="TRUE" />
        <Keyword name="TUBE NAME" value="Untitled" />
        <Keyword name="WORKSTATION" value="(Unavailable)" />
      </Keywords>
      <DataSet uri="Z:\FACS\080904APC\Data.006" sampleID="6" />
      <SampleNode name="Data.006" expanded="1" panelState="---" count="0" sortPriority="10" numberOfQuadGates="0" sampleID="6">
        <Graph type="Pseudocolor" fast="1" smoothing="0" histogramSmoothingCount="0" showOutliers="0" drawLargeDots="0" backColor="#FFFFFF" foreColor="#000000" yAuto="1" yAutoType="Unit Distribution" yMin="0.0" yMax="0.0" showAxes="" lastYAxisName="" scientificNotation="0" smoothingHighResolution="1" contourHighResolution="1" showGateFreqs="1" showGateNames="0" showUncompParm="0" showGates="0" xLabelOverride="0" yLabelOverride="0">
          <Axis dimension="x" name="FSC-H" />
          <Axis dimension="y" name="SSC-H" />
          <WindowPosition x="658" y="108" width="374" height="546" open="0" />
          <TextTraits font="SansSerif" size="12" name="label" style="0" color="#000000" background="#000000" just="left" />
          <TextTraits font="SansSerif" size="12" name="gate" style="0" color="#000000" background="#000000" just="left" />
        </Graph>
        <Subpopulations>
          <Population name="Forward Scatter, SSC-Height subset" expanded="1" panelState="---" count="24688" sortPriority="10" numberOfQuadGates="0">
            <Graph type="Pseudocolor" fast="1" smoothing="0" histogramSmoothingCount="0" showOutliers="0" drawLargeDots="0" backColor="#FFFFFF" foreColor="#000000" yAuto="1" yAutoType="Unit Distribution" yMin="0.0" yMax="0.0" showAxes="" lastYAxisName="" scientificNotation="0" smoothingHighResolution="1" contourHighResolution="1" showGateFreqs="1" showGateNames="0" showUncompParm="0" showGates="0" xLabelOverride="0" yLabelOverride="0">
              <Axis dimension="x" name="FL3-H" />
              <Axis dimension="y" name="FL3-A" />
              <WindowPosition x="654" y="104" width="374" height="546" open="0" />
              <TextTraits font="SansSerif" size="12" name="label" style="0" color="#000000" background="#000000" just="left" />
              <TextTraits font="SansSerif" size="12" name="gate" style="0" color="#000000" background="#000000" just="left" />
            </Graph>
            <PolygonGate eventsInside="1" annoOffsetX="0" annoOffsetY="0" tint="#FF00FF" isTinted="0">
              <Axis dimension="x" name="FSC-H" />
              <Axis dimension="y" name="SSC-H" />
              <Point x="156.0" y="66.19011406844106" />
              <Point x="368.0" y="50.61596958174905" />
              <Point x="684.0" y="214.14448669201522" />
              <Point x="840.0" y="580.1368821292775" />
              <Point x="804.0" y="864.3650190114068" />
              <Point x="688.0" y="946.1292775665399" />
              <Point x="524.0" y="899.4068441064638" />
              <Point x="252.0" y="529.5209125475285" />
              <Point x="148.0" y="206.3574144486692" />
            </PolygonGate>
            <Subpopulations>
              <Population name="7-AAD, FL3-A subset" expanded="1" panelState="---" count="19514" sortPriority="10" numberOfQuadGates="1">
                <Graph type="Pseudocolor" fast="1" smoothing="0" histogramSmoothingCount="0" showOutliers="0" drawLargeDots="0" backColor="#FFFFFF" foreColor="#000000" yAuto="1" yAutoType="Unit Distribution" yMin="0.0" yMax="0.0" showAxes="" lastYAxisName="" scientificNotation="0" smoothingHighResolution="1" contourHighResolution="1" showGateFreqs="1" showGateNames="0" showUncompParm="0" showGates="0" xLabelOverride="0" yLabelOverride="0">
                  <Axis dimension="x" name="FL3-H" />
                  <Axis dimension="y" name="FL4-H" />
                  <WindowPosition x="654" y="104" width="374" height="546" open="0" />
                  <TextTraits font="SansSerif" size="12" name="label" style="0" color="#000000" background="#000000" just="left" />
                  <TextTraits font="SansSerif" size="12" name="gate" style="0" color="#000000" background="#000000" just="left" />
                </Graph>
                <PolygonGate eventsInside="1" annoOffsetX="0" annoOffsetY="0" tint="#FF00FF" isTinted="0">
                  <Axis dimension="x" name="FL3-H" />
                  <Axis dimension="y" name="FL3-A" />
                  <Point x="-16.0" y="15.574144486692015" />
                  <Point x="524.0" y="996.745247148289" />
                  <Point x="996.0" y="988.958174904943" />
                  <Point x="992.0" y="50.61596958174905" />
                  <Point x="148.0" y="-85.65779467680608" />
                </PolygonGate>
                <Subpopulations>
                  <Population name="Q1: 7-AAD- , BrdU-APC+" expanded="1" count="1255" sortPriority="11" numberOfQuadGates="0">
                    <Graph type="Pseudocolor" fast="1" smoothing="0" histogramSmoothingCount="0" showOutliers="0" drawLargeDots="0" backColor="#FFFFFF" foreColor="#000000" yAuto="1" yAutoType="Unit Distribution" yMin="0.0" yMax="0.0" showAxes="" lastYAxisName="" scientificNotation="0" smoothingHighResolution="1" contourHighResolution="1" showGateFreqs="1" showGateNames="0" showUncompParm="0" showGates="0" xLabelOverride="0" yLabelOverride="0">
                      <Axis dimension="x" name="FL3-H" />
                      <Axis dimension="y" name="FL4-H" />
                      <WindowPosition x="654" y="104" width="374" height="546" open="1" />
                      <TextTraits font="SansSerif" size="12" name="label" style="0" color="#000000" background="#000000" just="left" />
                      <TextTraits font="SansSerif" size="12" name="gate" style="0" color="#000000" background="#000000" just="left" />
                    </Graph>
                    <RectangleGate eventsInside="1" annoOffsetX="-16" annoOffsetY="-74" tint="#FF00FF" isTinted="0" quadId="0">
                      <RangeGate min="0.0" max="260.0">
                        <Axis dimension="x" name="FL3-H" />
                      </RangeGate>
                      <RangeGate min="18.296053201543504" max="10000.0">
                        <Axis dimension="y" name="FL4-H" />
                      </RangeGate>
                    </RectangleGate>
                  </Population>
                  <Population name="Q2: 7-AAD+ , BrdU-APC+" expanded="1" count="1984" sortPriority="12" numberOfQuadGates="0">
                    <Graph type="Pseudocolor" fast="1" smoothing="0" histogramSmoothingCount="0" showOutliers="0" drawLargeDots="0" backColor="#FFFFFF" foreColor="#000000" yAuto="1" yAutoType="Unit Distribution" yMin="0.0" yMax="0.0" showAxes="" lastYAxisName="" scientificNotation="0" smoothingHighResolution="1" contourHighResolution="1" showGateFreqs="1" showGateNames="0" showUncompParm="0" showGates="0" xLabelOverride="0" yLabelOverride="0">
                      <Axis dimension="x" name="FL3-H" />
                      <Axis dimension="y" name="FL4-H" />
                      <WindowPosition x="654" y="104" width="374" height="546" open="1" />
                      <TextTraits font="SansSerif" size="12" name="label" style="0" color="#000000" background="#000000" just="left" />
                      <TextTraits font="SansSerif" size="12" name="gate" style="0" color="#000000" background="#000000" just="left" />
                    </Graph>
                    <RectangleGate eventsInside="1" annoOffsetX="63" annoOffsetY="-74" tint="#FF00FF" isTinted="0" quadId="1">
                      <RangeGate min="260.0" max="1024.0">
                        <Axis dimension="x" name="FL3-H" />
                      </RangeGate>
                      <RangeGate min="18.296053201543504" max="10000.0">
                        <Axis dimension="y" name="FL4-H" />
                      </RangeGate>
                    </RectangleGate>
                  </Population>
                  <Population name="Q3: 7-AAD- , BrdU-APC-" expanded="1" count="12486" sortPriority="13" numberOfQuadGates="0">
                    <Graph type="Pseudocolor" fast="1" smoothing="0" histogramSmoothingCount="0" showOutliers="0" drawLargeDots="0" backColor="#FFFFFF" foreColor="#000000" yAuto="1" yAutoType="Unit Distribution" yMin="0.0" yMax="0.0" showAxes="" lastYAxisName="" scientificNotation="0" smoothingHighResolution="1" contourHighResolution="1" showGateFreqs="1" showGateNames="0" showUncompParm="0" showGates="0" xLabelOverride="0" yLabelOverride="0">
                      <Axis dimension="x" name="FL3-H" />
                      <Axis dimension="y" name="FL4-H" />
                      <WindowPosition x="654" y="104" width="374" height="546" open="1" />
                      <TextTraits font="SansSerif" size="12" name="label" style="0" color="#000000" background="#000000" just="left" />
                      <TextTraits font="SansSerif" size="12" name="gate" style="0" color="#000000" background="#000000" just="left" />
                    </Graph>
                    <RectangleGate eventsInside="1" annoOffsetX="-16" annoOffsetY="41" tint="#FF00FF" isTinted="0" quadId="2">
                      <RangeGate min="0.0" max="260.0">
                        <Axis dimension="x" name="FL3-H" />
                      </RangeGate>
                      <RangeGate min="1.0" max="18.296053201543504">
                        <Axis dimension="y" name="FL4-H" />
                      </RangeGate>
                    </RectangleGate>
                  </Population>
                  <Population name="Q4: 7-AAD+ , BrdU-APC-" expanded="1" count="3789" sortPriority="14" numberOfQuadGates="0">
                    <Graph type="Pseudocolor" fast="1" smoothing="0" histogramSmoothingCount="0" showOutliers="0" drawLargeDots="0" backColor="#FFFFFF" foreColor="#000000" yAuto="1" yAutoType="Unit Distribution" yMin="0.0" yMax="0.0" showAxes="" lastYAxisName="" scientificNotation="0" smoothingHighResolution="1" contourHighResolution="1" showGateFreqs="1" showGateNames="0" showUncompParm="0" showGates="0" xLabelOverride="0" yLabelOverride="0">
                      <Axis dimension="x" name="FL3-H" />
                      <Axis dimension="y" name="FL4-H" />
                      <WindowPosition x="654" y="104" width="374" height="546" open="1" />
                      <TextTraits font="SansSerif" size="12" name="label" style="0" color="#000000" background="#000000" just="left" />
                      <TextTraits font="SansSerif" size="12" name="gate" style="0" color="#000000" background="#000000" just="left" />
                    </Graph>
                    <RectangleGate eventsInside="1" annoOffsetX="63" annoOffsetY="41" tint="#FF00FF" isTinted="0" quadId="3">
                      <RangeGate min="260.0" max="1024.0">
                        <Axis dimension="x" name="FL3-H" />
                      </RangeGate>
                      <RangeGate min="1.0" max="18.296053201543504">
                        <Axis dimension="y" name="FL4-H" />
                      </RangeGate>
                    </RectangleGate>
                  </Population>
                </Subpopulations>
              </Population>
            </Subpopulations>
          </Population>
        </Subpopulations>
      </SampleNode>
    </Sample>
  </SampleList>
  <TableEditor title="FlowJo Tables - new.wsp" current="Untitled-1">
    <Table name="Untitled-1" />
    <WindowPosition x="0" y="0" width="584" height="340" open="0" />
  </TableEditor>
  <LayoutEditor title="FlowJo Layouts - new.wsp" current="Untitled-1" layoutstate="Untitled-1">
    <Layout iterationType="Sample" name="Untitled-1" scale="1.0" iterationValue="Off" pagescale="1.0" orientation="0" grid="1" pageBreaks="1">
      <FigList>
        <ChartGroup x="12" y="48" width="144" height="136" lineWt="None" fill="#FFFFFF" stroke="#000000" dashing="None" annoOffsetX="0" annoOffsetY="0" enabled="1" xScale="1.0" yScale="1.0" z="0">
          <Chart x="0" y="0" width="144" height="136" lineWt="None" fill="#FFFFFF" stroke="#000000" dashing="None" annoOffsetX="0" annoOffsetY="0" enabled="1" xScale="0.4" yScale="0.4" showLayoutAnnotation="0" showSampleName="1" showPath="0" showFreq="0" showCount="1" showPopulationName="1" showGraphTitle="0" otherAnnotations="" showGates="1" showGateFreqs="1" showGateNames="0" useShortName="1" showLegend="0" showKeyword="0" keyword="" showStatistic="0" statistic="" offsetHistograms="0" offsetAmount="0" offsetAngle="0" platformAnnotation="" scaleH="40.0" scaleV="40.0" rotation="0�" flipH="0" flipV="0" path="Forward Scatter, SSC-Height subset/7-AAD, FL3-A subset" sampleID="1">
            <Graph type="Pseudocolor" fast="1" smoothing="0" histogramSmoothingCount="0" showOutliers="0" drawLargeDots="0" backColor="#FFFFFF" foreColor="#000000" yAuto="1" yAutoType="Unit Distribution" yMin="0.0" yMax="0.0" showAxes="tnlTNL" xLabel="FL3-H:: 7-AAD" yLabel="FL4-H:: BrdU-APC" lastYAxisName="" scientificNotation="0" smoothingHighResolution="1" contourHighResolution="1" showGateFreqs="1" showGateNames="0" showUncompParm="0" showGates="0" xLabelOverride="0" yLabelOverride="0">
              <Axis dimension="x" name="FL3-H" />
              <Axis dimension="y" name="FL4-H" />
              <WindowPosition x="88" y="223" width="374" height="546" open="0" />
              <TextTraits font="SansSerif" size="12" name="label" style="0" color="#000000" background="#000000" just="left" />
              <TextTraits font="SansSerif" size="24" name="gate" style="0" color="#000000" background="#000000" just="left" />
            </Graph>
            <ChartData showLayoutAnnotation="0" showSampleName="1" showPath="0" showFreq="0" showCount="1" showPopulationName="1" showGraphTitle="0" otherAnnotations="" showGates="1" showGateFreqs="1" showGateNames="0" useShortName="1" showLegend="0" showKeyword="0" keyword="" showStatistic="0" statistic="" offsetHistograms="0" offsetAmount="0" offsetAngle="0" platformAnnotation="" scaleH="40.0" scaleV="40.0" rotation="0�" flipH="0" flipV="0" path="Forward Scatter, SSC-Height subset/7-AAD, FL3-A subset" sampleID="1">
              <Graph type="Pseudocolor" fast="1" smoothing="0" histogramSmoothingCount="0" showOutliers="0" drawLargeDots="0" backColor="#FFFFFF" foreColor="#000000" yAuto="1" yAutoType="Unit Distribution" yMin="0.0" yMax="0.0" showAxes="tnlTNL" xLabel="FL3-H:: 7-AAD" yLabel="FL4-H:: BrdU-APC" lastYAxisName="" scientificNotation="0" smoothingHighResolution="1" contourHighResolution="1" showGateFreqs="1" showGateNames="0" showUncompParm="0" showGates="0" xLabelOverride="0" yLabelOverride="0">
                <Axis dimension="x" name="FL3-H" />
                <Axis dimension="y" name="FL4-H" />
                <WindowPosition x="88" y="223" width="374" height="546" open="0" />
                <TextTraits font="SansSerif" size="12" name="label" style="0" color="#000000" background="#000000" just="left" />
                <TextTraits font="SansSerif" size="24" name="gate" style="0" color="#000000" background="#000000" just="left" />
              </Graph>
              <DataLayer path="Forward Scatter, SSC-Height subset/7-AAD, FL3-A subset" sampleID="1">
                <LegendSpec color="#FF0000" text="" fill="None" lineWeight="Normal" lineStyle="Solid" control="0" />
              </DataLayer>
            </ChartData>
          </Chart>
        </ChartGroup>
        <ChartGroup x="180" y="48" width="144" height="136" lineWt="None" fill="#FFFFFF" stroke="#000000" dashing="None" annoOffsetX="0" annoOffsetY="0" enabled="1" xScale="1.0" yScale="1.0" z="1">
          <Chart x="0" y="0" width="144" height="136" lineWt="None" fill="#FFFFFF" stroke="#000000" dashing="None" annoOffsetX="0" annoOffsetY="0" enabled="1" xScale="0.4" yScale="0.4" showLayoutAnnotation="0" showSampleName="1" showPath="0" showFreq="0" showCount="1" showPopulationName="1" showGraphTitle="0" otherAnnotations="" showGates="1" showGateFreqs="1" showGateNames="0" useShortName="1" showLegend="0" showKeyword="0" keyword="" showStatistic="0" statistic="" offsetHistograms="0" offsetAmount="0" offsetAngle="0" platformAnnotation="" scaleH="40.0" scaleV="40.0" rotation="0�" flipH="0" flipV="0" path="Forward Scatter, SSC-Height subset/7-AAD, FL3-A subset" sampleID="2">
            <Graph type="Pseudocolor" fast="1" smoothing="0" histogramSmoothingCount="0" showOutliers="0" drawLargeDots="0" backColor="#FFFFFF" foreColor="#000000" yAuto="1" yAutoType="Unit Distribution" yMin="0.0" yMax="0.0" showAxes="tnlTNL" xLabel="FL3-H:: 7-AAD" yLabel="FL4-H:: BrdU-APC" lastYAxisName="" scientificNotation="0" smoothingHighResolution="1" contourHighResolution="1" showGateFreqs="1" showGateNames="0" showUncompParm="0" showGates="0" xLabelOverride="0" yLabelOverride="0">
              <Axis dimension="x" name="FL3-H" />
              <Axis dimension="y" name="FL4-H" />
              <WindowPosition x="465" y="213" width="374" height="546" open="0" />
              <TextTraits font="SansSerif" size="12" name="label" style="0" color="#000000" background="#000000" just="left" />
              <TextTraits font="SansSerif" size="24" name="gate" style="0" color="#000000" background="#000000" just="left" />
            </Graph>
            <ChartData showLayoutAnnotation="0" showSampleName="1" showPath="0" showFreq="0" showCount="1" showPopulationName="1" showGraphTitle="0" otherAnnotations="" showGates="1" showGateFreqs="1" showGateNames="0" useShortName="1" showLegend="0" showKeyword="0" keyword="" showStatistic="0" statistic="" offsetHistograms="0" offsetAmount="0" offsetAngle="0" platformAnnotation="" scaleH="40.0" scaleV="40.0" rotation="0�" flipH="0" flipV="0" path="Forward Scatter, SSC-Height subset/7-AAD, FL3-A subset" sampleID="2">
              <Graph type="Pseudocolor" fast="1" smoothing="0" histogramSmoothingCount="0" showOutliers="0" drawLargeDots="0" backColor="#FFFFFF" foreColor="#000000" yAuto="1" yAutoType="Unit Distribution" yMin="0.0" yMax="0.0" showAxes="tnlTNL" xLabel="FL3-H:: 7-AAD" yLabel="FL4-H:: BrdU-APC" lastYAxisName="" scientificNotation="0" smoothingHighResolution="1" contourHighResolution="1" showGateFreqs="1" showGateNames="0" showUncompParm="0" showGates="0" xLabelOverride="0" yLabelOverride="0">
                <Axis dimension="x" name="FL3-H" />
                <Axis dimension="y" name="FL4-H" />
                <WindowPosition x="465" y="213" width="374" height="546" open="0" />
                <TextTraits font="SansSerif" size="12" name="label" style="0" color="#000000" background="#000000" just="left" />
                <TextTraits font="SansSerif" size="24" name="gate" style="0" color="#000000" background="#000000" just="left" />
              </Graph>
              <DataLayer path="Forward Scatter, SSC-Height subset/7-AAD, FL3-A subset" sampleID="2">
                <LegendSpec color="#FF0000" text="" fill="None" lineWeight="Normal" lineStyle="Solid" control="0" />
              </DataLayer>
            </ChartData>
          </Chart>
        </ChartGroup>
        <ChartGroup x="12" y="213" width="144" height="136" lineWt="None" fill="#FFFFFF" stroke="#000000" dashing="None" annoOffsetX="0" annoOffsetY="0" enabled="1" xScale="1.0" yScale="1.0" z="2">
          <Chart x="0" y="0" width="144" height="136" lineWt="None" fill="#FFFFFF" stroke="#000000" dashing="None" annoOffsetX="0" annoOffsetY="0" enabled="1" xScale="0.4" yScale="0.4" showLayoutAnnotation="0" showSampleName="1" showPath="0" showFreq="0" showCount="1" showPopulationName="1" showGraphTitle="0" otherAnnotations="" showGates="1" showGateFreqs="1" showGateNames="0" useShortName="1" showLegend="0" showKeyword="0" keyword="" showStatistic="0" statistic="" offsetHistograms="0" offsetAmount="0" offsetAngle="0" platformAnnotation="" scaleH="40.0" scaleV="40.0" rotation="0�" flipH="0" flipV="0" path="Forward Scatter, SSC-Height subset/7-AAD, FL3-A subset" sampleID="4">
            <Graph type="Pseudocolor" fast="1" smoothing="0" histogramSmoothingCount="0" showOutliers="0" drawLargeDots="0" backColor="#FFFFFF" foreColor="#000000" yAuto="1" yAutoType="Unit Distribution" yMin="0.0" yMax="0.0" showAxes="tnlTNL" xLabel="FL3-H:: 7-AAD" yLabel="FL4-H:: BrdU-APC" lastYAxisName="" scientificNotation="0" smoothingHighResolution="1" contourHighResolution="1" showGateFreqs="1" showGateNames="0" showUncompParm="0" showGates="0" xLabelOverride="0" yLabelOverride="0">
              <Axis dimension="x" name="FL3-H" />
              <Axis dimension="y" name="FL4-H" />
              <WindowPosition x="654" y="104" width="374" height="546" open="0" />
              <TextTraits font="SansSerif" size="12" name="label" style="0" color="#000000" background="#000000" just="left" />
              <TextTraits font="SansSerif" size="24" name="gate" style="0" color="#000000" background="#000000" just="left" />
            </Graph>
            <ChartData showLayoutAnnotation="0" showSampleName="1" showPath="0" showFreq="0" showCount="1" showPopulationName="1" showGraphTitle="0" otherAnnotations="" showGates="1" showGateFreqs="1" showGateNames="0" useShortName="1" showLegend="0" showKeyword="0" keyword="" showStatistic="0" statistic="" offsetHistograms="0" offsetAmount="0" offsetAngle="0" platformAnnotation="" scaleH="40.0" scaleV="40.0" rotation="0�" flipH="0" flipV="0" path="Forward Scatter, SSC-Height subset/7-AAD, FL3-A subset" sampleID="4">
              <Graph type="Pseudocolor" fast="1" smoothing="0" histogramSmoothingCount="0" showOutliers="0" drawLargeDots="0" backColor="#FFFFFF" foreColor="#000000" yAuto="1" yAutoType="Unit Distribution" yMin="0.0" yMax="0.0" showAxes="tnlTNL" xLabel="FL3-H:: 7-AAD" yLabel="FL4-H:: BrdU-APC" lastYAxisName="" scientificNotation="0" smoothingHighResolution="1" contourHighResolution="1" showGateFreqs="1" showGateNames="0" showUncompParm="0" showGates="0" xLabelOverride="0" yLabelOverride="0">
                <Axis dimension="x" name="FL3-H" />
                <Axis dimension="y" name="FL4-H" />
                <WindowPosition x="654" y="104" width="374" height="546" open="0" />
                <TextTraits font="SansSerif" size="12" name="label" style="0" color="#000000" background="#000000" just="left" />
                <TextTraits font="SansSerif" size="24" name="gate" style="0" color="#000000" background="#000000" just="left" />
              </Graph>
              <DataLayer path="Forward Scatter, SSC-Height subset/7-AAD, FL3-A subset" sampleID="4">
                <LegendSpec color="#FF0000" text="" fill="None" lineWeight="Normal" lineStyle="Solid" control="0" />
              </DataLayer>
            </ChartData>
          </Chart>
        </ChartGroup>
        <ChartGroup x="180" y="213" width="144" height="136" lineWt="None" fill="#FFFFFF" stroke="#000000" dashing="None" annoOffsetX="0" annoOffsetY="0" enabled="1" xScale="1.0" yScale="1.0" z="3">
          <Chart x="0" y="0" width="144" height="136" lineWt="None" fill="#FFFFFF" stroke="#000000" dashing="None" annoOffsetX="0" annoOffsetY="0" enabled="1" xScale="0.4" yScale="0.4" showLayoutAnnotation="0" showSampleName="1" showPath="0" showFreq="0" showCount="1" showPopulationName="1" showGraphTitle="0" otherAnnotations="" showGates="1" showGateFreqs="1" showGateNames="0" useShortName="1" showLegend="0" showKeyword="0" keyword="" showStatistic="0" statistic="" offsetHistograms="0" offsetAmount="0" offsetAngle="0" platformAnnotation="" scaleH="40.0" scaleV="40.0" rotation="0�" flipH="0" flipV="0" path="Forward Scatter, SSC-Height subset/7-AAD, FL3-A subset" sampleID="6">
            <Graph type="Pseudocolor" fast="1" smoothing="0" histogramSmoothingCount="0" showOutliers="0" drawLargeDots="0" backColor="#FFFFFF" foreColor="#000000" yAuto="1" yAutoType="Unit Distribution" yMin="0.0" yMax="0.0" showAxes="tnlTNL" xLabel="FL3-H:: 7-AAD" yLabel="FL4-H:: BrdU-APC" lastYAxisName="" scientificNotation="0" smoothingHighResolution="1" contourHighResolution="1" showGateFreqs="1" showGateNames="0" showUncompParm="0" showGates="0" xLabelOverride="0" yLabelOverride="0">
              <Axis dimension="x" name="FL3-H" />
              <Axis dimension="y" name="FL4-H" />
              <WindowPosition x="654" y="104" width="374" height="546" open="0" />
              <TextTraits font="SansSerif" size="12" name="label" style="0" color="#000000" background="#000000" just="left" />
              <TextTraits font="SansSerif" size="24" name="gate" style="0" color="#000000" background="#000000" just="left" />
            </Graph>
            <ChartData showLayoutAnnotation="0" showSampleName="1" showPath="0" showFreq="0" showCount="1" showPopulationName="1" showGraphTitle="0" otherAnnotations="" showGates="1" showGateFreqs="1" showGateNames="0" useShortName="1" showLegend="0" showKeyword="0" keyword="" showStatistic="0" statistic="" offsetHistograms="0" offsetAmount="0" offsetAngle="0" platformAnnotation="" scaleH="40.0" scaleV="40.0" rotation="0�" flipH="0" flipV="0" path="Forward Scatter, SSC-Height subset/7-AAD, FL3-A subset" sampleID="6">
              <Graph type="Pseudocolor" fast="1" smoothing="0" histogramSmoothingCount="0" showOutliers="0" drawLargeDots="0" backColor="#FFFFFF" foreColor="#000000" yAuto="1" yAutoType="Unit Distribution" yMin="0.0" yMax="0.0" showAxes="tnlTNL" xLabel="FL3-H:: 7-AAD" yLabel="FL4-H:: BrdU-APC" lastYAxisName="" scientificNotation="0" smoothingHighResolution="1" contourHighResolution="1" showGateFreqs="1" showGateNames="0" showUncompParm="0" showGates="0" xLabelOverride="0" yLabelOverride="0">
                <Axis dimension="x" name="FL3-H" />
                <Axis dimension="y" name="FL4-H" />
                <WindowPosition x="654" y="104" width="374" height="546" open="0" />
                <TextTraits font="SansSerif" size="12" name="label" style="0" color="#000000" background="#000000" just="left" />
                <TextTraits font="SansSerif" size="24" name="gate" style="0" color="#000000" background="#000000" just="left" />
              </Graph>
              <DataLayer path="Forward Scatter, SSC-Height subset/7-AAD, FL3-A subset" sampleID="6">
                <LegendSpec color="#FF0000" text="" fill="None" lineWeight="Normal" lineStyle="Solid" control="0" />
              </DataLayer>
            </ChartData>
          </Chart>
        </ChartGroup>
      </FigList>
    </Layout>
    <Layout iterationType="Sample" name="Untitled-2" scale="1.0" pagescale="1.0" orientation="0" grid="1" pageBreaks="1">
      <FigList>
        <ChartGroup x="2" y="27" width="144" height="136" lineWt="None" fill="#FFFFFF" stroke="#000000" dashing="None" annoOffsetX="0" annoOffsetY="0" enabled="1" xScale="1.0" yScale="1.0" z="0">
          <Chart x="0" y="0" width="144" height="136" lineWt="None" fill="#FFFFFF" stroke="#000000" dashing="None" annoOffsetX="0" annoOffsetY="0" enabled="1" xScale="0.4" yScale="0.4" showLayoutAnnotation="0" showSampleName="1" showPath="0" showFreq="0" showCount="1" showPopulationName="1" showGraphTitle="0" otherAnnotations="" showGates="1" showGateFreqs="1" showGateNames="0" useShortName="1" showLegend="0" showKeyword="0" keyword="" showStatistic="0" statistic="" offsetHistograms="0" offsetAmount="0" offsetAngle="0" platformAnnotation="" scaleH="40.0" scaleV="40.0" rotation="0�" flipH="0" flipV="0" path="Forward Scatter, SSC-Height subset/7-AAD, FL3-A subset" sampleID="1">
            <Graph type="Pseudocolor" fast="1" smoothing="0" histogramSmoothingCount="0" showOutliers="0" drawLargeDots="0" backColor="#FFFFFF" foreColor="#000000" yAuto="1" yAutoType="Unit Distribution" yMin="0.0" yMax="0.0" showAxes="tnlTNL" xLabel="FL3-H:: 7-AAD" yLabel="FL4-H:: BrdU-APC" lastYAxisName="" scientificNotation="0" smoothingHighResolution="1" contourHighResolution="1" showGateFreqs="1" showGateNames="0" showUncompParm="0" showGates="0" xLabelOverride="0" yLabelOverride="0">
              <Axis dimension="x" name="FL3-H" />
              <Axis dimension="y" name="FL4-H" />
              <WindowPosition x="88" y="223" width="374" height="546" open="0" />
              <TextTraits font="SansSerif" size="12" name="label" style="0" color="#000000" background="#000000" just="left" />
              <TextTraits font="SansSerif" size="24" name="gate" style="0" color="#000000" background="#000000" just="left" />
            </Graph>
            <ChartData showLayoutAnnotation="0" showSampleName="1" showPath="0" showFreq="0" showCount="1" showPopulationName="1" showGraphTitle="0" otherAnnotations="" showGates="1" showGateFreqs="1" showGateNames="0" useShortName="1" showLegend="0" showKeyword="0" keyword="" showStatistic="0" statistic="" offsetHistograms="0" offsetAmount="0" offsetAngle="0" platformAnnotation="" scaleH="40.0" scaleV="40.0" rotation="0�" flipH="0" flipV="0" path="Forward Scatter, SSC-Height subset/7-AAD, FL3-A subset" sampleID="1">
              <Graph type="Pseudocolor" fast="1" smoothing="0" histogramSmoothingCount="0" showOutliers="0" drawLargeDots="0" backColor="#FFFFFF" foreColor="#000000" yAuto="1" yAutoType="Unit Distribution" yMin="0.0" yMax="0.0" showAxes="tnlTNL" xLabel="FL3-H:: 7-AAD" yLabel="FL4-H:: BrdU-APC" lastYAxisName="" scientificNotation="0" smoothingHighResolution="1" contourHighResolution="1" showGateFreqs="1" showGateNames="0" showUncompParm="0" showGates="0" xLabelOverride="0" yLabelOverride="0">
                <Axis dimension="x" name="FL3-H" />
                <Axis dimension="y" name="FL4-H" />
                <WindowPosition x="88" y="223" width="374" height="546" open="0" />
                <TextTraits font="SansSerif" size="12" name="label" style="0" color="#000000" background="#000000" just="left" />
                <TextTraits font="SansSerif" size="24" name="gate" style="0" color="#000000" background="#000000" just="left" />
              </Graph>
              <DataLayer path="Forward Scatter, SSC-Height subset/7-AAD, FL3-A subset" sampleID="1">
                <LegendSpec color="#FF0000" text="" fill="None" lineWeight="Normal" lineStyle="Solid" control="0" />
              </DataLayer>
            </ChartData>
          </Chart>
        </ChartGroup>
        <ChartGroup x="2" y="168" width="144" height="136" lineWt="None" fill="#FFFFFF" stroke="#000000" dashing="None" annoOffsetX="0" annoOffsetY="0" enabled="1" xScale="1.0" yScale="1.0" z="1">
          <Chart x="0" y="0" width="144" height="136" lineWt="None" fill="#FFFFFF" stroke="#000000" dashing="None" annoOffsetX="0" annoOffsetY="0" enabled="1" xScale="0.4" yScale="0.4" showLayoutAnnotation="0" showSampleName="1" showPath="0" showFreq="0" showCount="1" showPopulationName="1" showGraphTitle="0" otherAnnotations="" showGates="1" showGateFreqs="1" showGateNames="0" useShortName="1" showLegend="0" showKeyword="0" keyword="" showStatistic="0" statistic="" offsetHistograms="0" offsetAmount="0" offsetAngle="0" platformAnnotation="" scaleH="40.0" scaleV="40.0" rotation="0�" flipH="0" flipV="0" path="Forward Scatter, SSC-Height subset/7-AAD, FL3-A subset" sampleID="2">
            <Graph type="Pseudocolor" fast="1" smoothing="0" histogramSmoothingCount="0" showOutliers="0" drawLargeDots="0" backColor="#FFFFFF" foreColor="#000000" yAuto="1" yAutoType="Unit Distribution" yMin="0.0" yMax="0.0" showAxes="tnlTNL" xLabel="FL3-H:: 7-AAD" yLabel="FL4-H:: BrdU-APC" lastYAxisName="" scientificNotation="0" smoothingHighResolution="1" contourHighResolution="1" showGateFreqs="1" showGateNames="0" showUncompParm="0" showGates="0" xLabelOverride="0" yLabelOverride="0">
              <Axis dimension="x" name="FL3-H" />
              <Axis dimension="y" name="FL4-H" />
              <WindowPosition x="465" y="213" width="374" height="546" open="0" />
              <TextTraits font="SansSerif" size="12" name="label" style="0" color="#000000" background="#000000" just="left" />
              <TextTraits font="SansSerif" size="24" name="gate" style="0" color="#000000" background="#000000" just="left" />
            </Graph>
            <ChartData showLayoutAnnotation="0" showSampleName="1" showPath="0" showFreq="0" showCount="1" showPopulationName="1" showGraphTitle="0" otherAnnotations="" showGates="1" showGateFreqs="1" showGateNames="0" useShortName="1" showLegend="0" showKeyword="0" keyword="" showStatistic="0" statistic="" offsetHistograms="0" offsetAmount="0" offsetAngle="0" platformAnnotation="" scaleH="40.0" scaleV="40.0" rotation="0�" flipH="0" flipV="0" path="Forward Scatter, SSC-Height subset/7-AAD, FL3-A subset" sampleID="2">
              <Graph type="Pseudocolor" fast="1" smoothing="0" histogramSmoothingCount="0" showOutliers="0" drawLargeDots="0" backColor="#FFFFFF" foreColor="#000000" yAuto="1" yAutoType="Unit Distribution" yMin="0.0" yMax="0.0" showAxes="tnlTNL" xLabel="FL3-H:: 7-AAD" yLabel="FL4-H:: BrdU-APC" lastYAxisName="" scientificNotation="0" smoothingHighResolution="1" contourHighResolution="1" showGateFreqs="1" showGateNames="0" showUncompParm="0" showGates="0" xLabelOverride="0" yLabelOverride="0">
                <Axis dimension="x" name="FL3-H" />
                <Axis dimension="y" name="FL4-H" />
                <WindowPosition x="465" y="213" width="374" height="546" open="0" />
                <TextTraits font="SansSerif" size="12" name="label" style="0" color="#000000" background="#000000" just="left" />
                <TextTraits font="SansSerif" size="24" name="gate" style="0" color="#000000" background="#000000" just="left" />
              </Graph>
              <DataLayer path="Forward Scatter, SSC-Height subset/7-AAD, FL3-A subset" sampleID="2">
                <LegendSpec color="#FF0000" text="" fill="None" lineWeight="Normal" lineStyle="Solid" control="0" />
              </DataLayer>
            </ChartData>
          </Chart>
        </ChartGroup>
        <ChartGroup x="130" y="168" width="144" height="136" lineWt="None" fill="#FFFFFF" stroke="#000000" dashing="None" annoOffsetX="0" annoOffsetY="0" enabled="1" xScale="1.0" yScale="1.0" z="2">
          <Chart x="0" y="0" width="144" height="136" lineWt="None" fill="#FFFFFF" stroke="#000000" dashing="None" annoOffsetX="0" annoOffsetY="0" enabled="1" xScale="0.4" yScale="0.4" showLayoutAnnotation="0" showSampleName="1" showPath="0" showFreq="0" showCount="1" showPopulationName="1" showGraphTitle="0" otherAnnotations="" showGates="1" showGateFreqs="1" showGateNames="0" useShortName="1" showLegend="0" showKeyword="0" keyword="" showStatistic="0" statistic="" offsetHistograms="0" offsetAmount="0" offsetAngle="0" platformAnnotation="" scaleH="40.0" scaleV="40.0" rotation="0�" flipH="0" flipV="0" path="Forward Scatter, SSC-Height subset/7-AAD, FL3-A subset" sampleID="3">
            <Graph type="Pseudocolor" fast="1" smoothing="0" histogramSmoothingCount="0" showOutliers="0" drawLargeDots="0" backColor="#FFFFFF" foreColor="#000000" yAuto="1" yAutoType="Unit Distribution" yMin="0.0" yMax="0.0" showAxes="tnlTNL" xLabel="FL3-H:: 7-AAD" yLabel="FL4-H:: BrdU-APC" lastYAxisName="" scientificNotation="0" smoothingHighResolution="1" contourHighResolution="1" showGateFreqs="1" showGateNames="0" showUncompParm="0" showGates="0" xLabelOverride="0" yLabelOverride="0">
              <Axis dimension="x" name="FL3-H" />
              <Axis dimension="y" name="FL4-H" />
              <WindowPosition x="834" y="216" width="374" height="546" open="0" />
              <TextTraits font="SansSerif" size="12" name="label" style="0" color="#000000" background="#000000" just="left" />
              <TextTraits font="SansSerif" size="24" name="gate" style="0" color="#000000" background="#000000" just="left" />
            </Graph>
            <ChartData showLayoutAnnotation="0" showSampleName="1" showPath="0" showFreq="0" showCount="1" showPopulationName="1" showGraphTitle="0" otherAnnotations="" showGates="1" showGateFreqs="1" showGateNames="0" useShortName="1" showLegend="0" showKeyword="0" keyword="" showStatistic="0" statistic="" offsetHistograms="0" offsetAmount="0" offsetAngle="0" platformAnnotation="" scaleH="40.0" scaleV="40.0" rotation="0�" flipH="0" flipV="0" path="Forward Scatter, SSC-Height subset/7-AAD, FL3-A subset" sampleID="3">
              <Graph type="Pseudocolor" fast="1" smoothing="0" histogramSmoothingCount="0" showOutliers="0" drawLargeDots="0" backColor="#FFFFFF" foreColor="#000000" yAuto="1" yAutoType="Unit Distribution" yMin="0.0" yMax="0.0" showAxes="tnlTNL" xLabel="FL3-H:: 7-AAD" yLabel="FL4-H:: BrdU-APC" lastYAxisName="" scientificNotation="0" smoothingHighResolution="1" contourHighResolution="1" showGateFreqs="1" showGateNames="0" showUncompParm="0" showGates="0" xLabelOverride="0" yLabelOverride="0">
                <Axis dimension="x" name="FL3-H" />
                <Axis dimension="y" name="FL4-H" />
                <WindowPosition x="834" y="216" width="374" height="546" open="0" />
                <TextTraits font="SansSerif" size="12" name="label" style="0" color="#000000" background="#000000" just="left" />
                <TextTraits font="SansSerif" size="24" name="gate" style="0" color="#000000" background="#000000" just="left" />
              </Graph>
              <DataLayer path="Forward Scatter, SSC-Height subset/7-AAD, FL3-A subset" sampleID="3">
                <LegendSpec color="#FF0000" text="" fill="None" lineWeight="Normal" lineStyle="Solid" control="0" />
              </DataLayer>
            </ChartData>
          </Chart>
        </ChartGroup>
        <ChartGroup x="258" y="168" width="144" height="136" lineWt="None" fill="#FFFFFF" stroke="#000000" dashing="None" annoOffsetX="0" annoOffsetY="0" enabled="1" xScale="1.0" yScale="1.0" z="3">
          <Chart x="0" y="0" width="144" height="136" lineWt="None" fill="#FFFFFF" stroke="#000000" dashing="None" annoOffsetX="0" annoOffsetY="0" enabled="1" xScale="0.4" yScale="0.4" showLayoutAnnotation="0" showSampleName="1" showPath="0" showFreq="0" showCount="1" showPopulationName="1" showGraphTitle="0" otherAnnotations="" showGates="1" showGateFreqs="1" showGateNames="0" useShortName="1" showLegend="0" showKeyword="0" keyword="" showStatistic="0" statistic="" offsetHistograms="0" offsetAmount="0" offsetAngle="0" platformAnnotation="" scaleH="40.0" scaleV="40.0" rotation="0�" flipH="0" flipV="0" path="Forward Scatter, SSC-Height subset/7-AAD, FL3-A subset" sampleID="4">
            <Graph type="Pseudocolor" fast="1" smoothing="0" histogramSmoothingCount="0" showOutliers="0" drawLargeDots="0" backColor="#FFFFFF" foreColor="#000000" yAuto="1" yAutoType="Unit Distribution" yMin="0.0" yMax="0.0" showAxes="tnlTNL" xLabel="FL3-H:: 7-AAD" yLabel="FL4-H:: BrdU-APC" lastYAxisName="" scientificNotation="0" smoothingHighResolution="1" contourHighResolution="1" showGateFreqs="1" showGateNames="0" showUncompParm="0" showGates="0" xLabelOverride="0" yLabelOverride="0">
              <Axis dimension="x" name="FL3-H" />
              <Axis dimension="y" name="FL4-H" />
              <WindowPosition x="654" y="104" width="374" height="546" open="0" />
              <TextTraits font="SansSerif" size="12" name="label" style="0" color="#000000" background="#000000" just="left" />
              <TextTraits font="SansSerif" size="24" name="gate" style="0" color="#000000" background="#000000" just="left" />
            </Graph>
            <ChartData showLayoutAnnotation="0" showSampleName="1" showPath="0" showFreq="0" showCount="1" showPopulationName="1" showGraphTitle="0" otherAnnotations="" showGates="1" showGateFreqs="1" showGateNames="0" useShortName="1" showLegend="0" showKeyword="0" keyword="" showStatistic="0" statistic="" offsetHistograms="0" offsetAmount="0" offsetAngle="0" platformAnnotation="" scaleH="40.0" scaleV="40.0" rotation="0�" flipH="0" flipV="0" path="Forward Scatter, SSC-Height subset/7-AAD, FL3-A subset" sampleID="4">
              <Graph type="Pseudocolor" fast="1" smoothing="0" histogramSmoothingCount="0" showOutliers="0" drawLargeDots="0" backColor="#FFFFFF" foreColor="#000000" yAuto="1" yAutoType="Unit Distribution" yMin="0.0" yMax="0.0" showAxes="tnlTNL" xLabel="FL3-H:: 7-AAD" yLabel="FL4-H:: BrdU-APC" lastYAxisName="" scientificNotation="0" smoothingHighResolution="1" contourHighResolution="1" showGateFreqs="1" showGateNames="0" showUncompParm="0" showGates="0" xLabelOverride="0" yLabelOverride="0">
                <Axis dimension="x" name="FL3-H" />
                <Axis dimension="y" name="FL4-H" />
                <WindowPosition x="654" y="104" width="374" height="546" open="0" />
                <TextTraits font="SansSerif" size="12" name="label" style="0" color="#000000" background="#000000" just="left" />
                <TextTraits font="SansSerif" size="24" name="gate" style="0" color="#000000" background="#000000" just="left" />
              </Graph>
              <DataLayer path="Forward Scatter, SSC-Height subset/7-AAD, FL3-A subset" sampleID="4">
                <LegendSpec color="#FF0000" text="" fill="None" lineWeight="Normal" lineStyle="Solid" control="0" />
              </DataLayer>
            </ChartData>
          </Chart>
        </ChartGroup>
        <ChartGroup x="386" y="168" width="144" height="136" lineWt="None" fill="#FFFFFF" stroke="#000000" dashing="None" annoOffsetX="0" annoOffsetY="0" enabled="1" xScale="1.0" yScale="1.0" z="4">
          <Chart x="0" y="0" width="144" height="136" lineWt="None" fill="#FFFFFF" stroke="#000000" dashing="None" annoOffsetX="0" annoOffsetY="0" enabled="1" xScale="0.4" yScale="0.4" showLayoutAnnotation="0" showSampleName="1" showPath="0" showFreq="0" showCount="1" showPopulationName="1" showGraphTitle="0" otherAnnotations="" showGates="1" showGateFreqs="1" showGateNames="0" useShortName="1" showLegend="0" showKeyword="0" keyword="" showStatistic="0" statistic="" offsetHistograms="0" offsetAmount="0" offsetAngle="0" platformAnnotation="" scaleH="40.0" scaleV="40.0" rotation="0�" flipH="0" flipV="0" path="Forward Scatter, SSC-Height subset/7-AAD, FL3-A subset" sampleID="5">
            <Graph type="Pseudocolor" fast="1" smoothing="0" histogramSmoothingCount="0" showOutliers="0" drawLargeDots="0" backColor="#FFFFFF" foreColor="#000000" yAuto="1" yAutoType="Unit Distribution" yMin="0.0" yMax="0.0" showAxes="tnlTNL" xLabel="FL3-H:: 7-AAD" yLabel="FL4-H:: BrdU-APC" lastYAxisName="" scientificNotation="0" smoothingHighResolution="1" contourHighResolution="1" showGateFreqs="1" showGateNames="0" showUncompParm="0" showGates="0" xLabelOverride="0" yLabelOverride="0">
              <Axis dimension="x" name="FL3-H" />
              <Axis dimension="y" name="FL4-H" />
              <WindowPosition x="654" y="104" width="374" height="546" open="1" />
              <TextTraits font="SansSerif" size="12" name="label" style="0" color="#000000" background="#000000" just="left" />
              <TextTraits font="SansSerif" size="24" name="gate" style="0" color="#000000" background="#000000" just="left" />
            </Graph>
            <ChartData showLayoutAnnotation="0" showSampleName="1" showPath="0" showFreq="0" showCount="1" showPopulationName="1" showGraphTitle="0" otherAnnotations="" showGates="1" showGateFreqs="1" showGateNames="0" useShortName="1" showLegend="0" showKeyword="0" keyword="" showStatistic="0" statistic="" offsetHistograms="0" offsetAmount="0" offsetAngle="0" platformAnnotation="" scaleH="40.0" scaleV="40.0" rotation="0�" flipH="0" flipV="0" path="Forward Scatter, SSC-Height subset/7-AAD, FL3-A subset" sampleID="5">
              <Graph type="Pseudocolor" fast="1" smoothing="0" histogramSmoothingCount="0" showOutliers="0" drawLargeDots="0" backColor="#FFFFFF" foreColor="#000000" yAuto="1" yAutoType="Unit Distribution" yMin="0.0" yMax="0.0" showAxes="tnlTNL" xLabel="FL3-H:: 7-AAD" yLabel="FL4-H:: BrdU-APC" lastYAxisName="" scientificNotation="0" smoothingHighResolution="1" contourHighResolution="1" showGateFreqs="1" showGateNames="0" showUncompParm="0" showGates="0" xLabelOverride="0" yLabelOverride="0">
                <Axis dimension="x" name="FL3-H" />
                <Axis dimension="y" name="FL4-H" />
                <WindowPosition x="654" y="104" width="374" height="546" open="1" />
                <TextTraits font="SansSerif" size="12" name="label" style="0" color="#000000" background="#000000" just="left" />
                <TextTraits font="SansSerif" size="24" name="gate" style="0" color="#000000" background="#000000" just="left" />
              </Graph>
              <DataLayer path="Forward Scatter, SSC-Height subset/7-AAD, FL3-A subset" sampleID="5">
                <LegendSpec color="#FF0000" text="" fill="None" lineWeight="Normal" lineStyle="Solid" control="0" />
              </DataLayer>
            </ChartData>
          </Chart>
        </ChartGroup>
        <ChartGroup x="2" y="311" width="144" height="136" lineWt="None" fill="#FFFFFF" stroke="#000000" dashing="None" annoOffsetX="0" annoOffsetY="0" enabled="1" xScale="1.0" yScale="1.0" z="5">
          <Chart x="0" y="0" width="144" height="136" lineWt="None" fill="#FFFFFF" stroke="#000000" dashing="None" annoOffsetX="0" annoOffsetY="0" enabled="1" xScale="0.4" yScale="0.4" showLayoutAnnotation="0" showSampleName="1" showPath="0" showFreq="0" showCount="1" showPopulationName="1" showGraphTitle="0" otherAnnotations="" showGates="1" showGateFreqs="1" showGateNames="0" useShortName="1" showLegend="0" showKeyword="0" keyword="" showStatistic="0" statistic="" offsetHistograms="0" offsetAmount="0" offsetAngle="0" platformAnnotation="" scaleH="40.0" scaleV="40.0" rotation="0�" flipH="0" flipV="0" path="Forward Scatter, SSC-Height subset/7-AAD, FL3-A subset" sampleID="6">
            <Graph type="Pseudocolor" fast="1" smoothing="0" histogramSmoothingCount="0" showOutliers="0" drawLargeDots="0" backColor="#FFFFFF" foreColor="#000000" yAuto="1" yAutoType="Unit Distribution" yMin="0.0" yMax="0.0" showAxes="tnlTNL" xLabel="FL3-H:: 7-AAD" yLabel="FL4-H:: BrdU-APC" lastYAxisName="" scientificNotation="0" smoothingHighResolution="1" contourHighResolution="1" showGateFreqs="1" showGateNames="0" showUncompParm="0" showGates="0" xLabelOverride="0" yLabelOverride="0">
              <Axis dimension="x" name="FL3-H" />
              <Axis dimension="y" name="FL4-H" />
              <WindowPosition x="654" y="104" width="374" height="546" open="0" />
              <TextTraits font="SansSerif" size="12" name="label" style="0" color="#000000" background="#000000" just="left" />
              <TextTraits font="SansSerif" size="24" name="gate" style="0" color="#000000" background="#000000" just="left" />
            </Graph>
            <ChartData showLayoutAnnotation="0" showSampleName="1" showPath="0" showFreq="0" showCount="1" showPopulationName="1" showGraphTitle="0" otherAnnotations="" showGates="1" showGateFreqs="1" showGateNames="0" useShortName="1" showLegend="0" showKeyword="0" keyword="" showStatistic="0" statistic="" offsetHistograms="0" offsetAmount="0" offsetAngle="0" platformAnnotation="" scaleH="40.0" scaleV="40.0" rotation="0�" flipH="0" flipV="0" path="Forward Scatter, SSC-Height subset/7-AAD, FL3-A subset" sampleID="6">
              <Graph type="Pseudocolor" fast="1" smoothing="0" histogramSmoothingCount="0" showOutliers="0" drawLargeDots="0" backColor="#FFFFFF" foreColor="#000000" yAuto="1" yAutoType="Unit Distribution" yMin="0.0" yMax="0.0" showAxes="tnlTNL" xLabel="FL3-H:: 7-AAD" yLabel="FL4-H:: BrdU-APC" lastYAxisName="" scientificNotation="0" smoothingHighResolution="1" contourHighResolution="1" showGateFreqs="1" showGateNames="0" showUncompParm="0" showGates="0" xLabelOverride="0" yLabelOverride="0">
                <Axis dimension="x" name="FL3-H" />
                <Axis dimension="y" name="FL4-H" />
                <WindowPosition x="654" y="104" width="374" height="546" open="0" />
                <TextTraits font="SansSerif" size="12" name="label" style="0" color="#000000" background="#000000" just="left" />
                <TextTraits font="SansSerif" size="24" name="gate" style="0" color="#000000" background="#000000" just="left" />
              </Graph>
              <DataLayer path="Forward Scatter, SSC-Height subset/7-AAD, FL3-A subset" sampleID="6">
                <LegendSpec color="#FF0000" text="" fill="None" lineWeight="Normal" lineStyle="Solid" control="0" />
              </DataLayer>
            </ChartData>
          </Chart>
        </ChartGroup>
        <ChartGroup x="130" y="311" width="144" height="136" lineWt="None" fill="#FFFFFF" stroke="#000000" dashing="None" annoOffsetX="0" annoOffsetY="0" enabled="1" xScale="1.0" yScale="1.0" z="6">
          <Chart x="0" y="0" width="144" height="136" lineWt="None" fill="#FFFFFF" stroke="#000000" dashing="None" annoOffsetX="0" annoOffsetY="0" enabled="1" xScale="0.4" yScale="0.4" showLayoutAnnotation="0" showSampleName="1" showPath="0" showFreq="0" showCount="1" showPopulationName="1" showGraphTitle="0" otherAnnotations="" showGates="1" showGateFreqs="1" showGateNames="0" useShortName="1" showLegend="0" showKeyword="0" keyword="" showStatistic="0" statistic="" offsetHistograms="0" offsetAmount="0" offsetAngle="0" platformAnnotation="" scaleH="40.0" scaleV="40.0" rotation="0�" flipH="0" flipV="0" path="Forward Scatter, SSC-Height subset/7-AAD, FL3-A subset" sampleID="7">
            <Graph type="Pseudocolor" fast="1" smoothing="0" histogramSmoothingCount="0" showOutliers="0" drawLargeDots="0" backColor="#FFFFFF" foreColor="#000000" yAuto="1" yAutoType="Unit Distribution" yMin="0.0" yMax="0.0" showAxes="tnlTNL" xLabel="FL3-H:: 7-AAD" yLabel="FL4-H:: BrdU-APC" lastYAxisName="" scientificNotation="0" smoothingHighResolution="1" contourHighResolution="1" showGateFreqs="1" showGateNames="0" showUncompParm="0" showGates="0" xLabelOverride="0" yLabelOverride="0">
              <Axis dimension="x" name="FL3-H" />
              <Axis dimension="y" name="FL4-H" />
              <WindowPosition x="654" y="104" width="374" height="546" open="0" />
              <TextTraits font="SansSerif" size="12" name="label" style="0" color="#000000" background="#000000" just="left" />
              <TextTraits font="SansSerif" size="24" name="gate" style="0" color="#000000" background="#000000" just="left" />
            </Graph>
            <ChartData showLayoutAnnotation="0" showSampleName="1" showPath="0" showFreq="0" showCount="1" showPopulationName="1" showGraphTitle="0" otherAnnotations="" showGates="1" showGateFreqs="1" showGateNames="0" useShortName="1" showLegend="0" showKeyword="0" keyword="" showStatistic="0" statistic="" offsetHistograms="0" offsetAmount="0" offsetAngle="0" platformAnnotation="" scaleH="40.0" scaleV="40.0" rotation="0�" flipH="0" flipV="0" path="Forward Scatter, SSC-Height subset/7-AAD, FL3-A subset" sampleID="7">
              <Graph type="Pseudocolor" fast="1" smoothing="0" histogramSmoothingCount="0" showOutliers="0" drawLargeDots="0" backColor="#FFFFFF" foreColor="#000000" yAuto="1" yAutoType="Unit Distribution" yMin="0.0" yMax="0.0" showAxes="tnlTNL" xLabel="FL3-H:: 7-AAD" yLabel="FL4-H:: BrdU-APC" lastYAxisName="" scientificNotation="0" smoothingHighResolution="1" contourHighResolution="1" showGateFreqs="1" showGateNames="0" showUncompParm="0" showGates="0" xLabelOverride="0" yLabelOverride="0">
                <Axis dimension="x" name="FL3-H" />
                <Axis dimension="y" name="FL4-H" />
                <WindowPosition x="654" y="104" width="374" height="546" open="0" />
                <TextTraits font="SansSerif" size="12" name="label" style="0" color="#000000" background="#000000" just="left" />
                <TextTraits font="SansSerif" size="24" name="gate" style="0" color="#000000" background="#000000" just="left" />
              </Graph>
              <DataLayer path="Forward Scatter, SSC-Height subset/7-AAD, FL3-A subset" sampleID="7">
                <LegendSpec color="#FF0000" text="" fill="None" lineWeight="Normal" lineStyle="Solid" control="0" />
              </DataLayer>
            </ChartData>
          </Chart>
        </ChartGroup>
        <ChartGroup x="258" y="311" width="144" height="136" lineWt="None" fill="#FFFFFF" stroke="#000000" dashing="None" annoOffsetX="0" annoOffsetY="0" enabled="1" xScale="1.0" yScale="1.0" z="7">
          <Chart x="0" y="0" width="144" height="136" lineWt="None" fill="#FFFFFF" stroke="#000000" dashing="None" annoOffsetX="0" annoOffsetY="0" enabled="1" xScale="0.4" yScale="0.4" showLayoutAnnotation="0" showSampleName="1" showPath="0" showFreq="0" showCount="1" showPopulationName="1" showGraphTitle="0" otherAnnotations="" showGates="1" showGateFreqs="1" showGateNames="0" useShortName="1" showLegend="0" showKeyword="0" keyword="" showStatistic="0" statistic="" offsetHistograms="0" offsetAmount="0" offsetAngle="0" platformAnnotation="" scaleH="40.0" scaleV="40.0" rotation="0�" flipH="0" flipV="0" path="Forward Scatter, SSC-Height subset/7-AAD, FL3-A subset" sampleID="8">
            <Graph type="Pseudocolor" fast="1" smoothing="0" histogramSmoothingCount="0" showOutliers="0" drawLargeDots="0" backColor="#FFFFFF" foreColor="#000000" yAuto="1" yAutoType="Unit Distribution" yMin="0.0" yMax="0.0" showAxes="tnlTNL" xLabel="FL3-H:: 7-AAD" yLabel="FL4-H:: BrdU-APC" lastYAxisName="" scientificNotation="0" smoothingHighResolution="1" contourHighResolution="1" showGateFreqs="1" showGateNames="0" showUncompParm="0" showGates="0" xLabelOverride="0" yLabelOverride="0">
              <Axis dimension="x" name="FL3-H" />
              <Axis dimension="y" name="FL4-H" />
              <WindowPosition x="654" y="104" width="374" height="546" open="0" />
              <TextTraits font="SansSerif" size="12" name="label" style="0" color="#000000" background="#000000" just="left" />
              <TextTraits font="SansSerif" size="24" name="gate" style="0" color="#000000" background="#000000" just="left" />
            </Graph>
            <ChartData showLayoutAnnotation="0" showSampleName="1" showPath="0" showFreq="0" showCount="1" showPopulationName="1" showGraphTitle="0" otherAnnotations="" showGates="1" showGateFreqs="1" showGateNames="0" useShortName="1" showLegend="0" showKeyword="0" keyword="" showStatistic="0" statistic="" offsetHistograms="0" offsetAmount="0" offsetAngle="0" platformAnnotation="" scaleH="40.0" scaleV="40.0" rotation="0�" flipH="0" flipV="0" path="Forward Scatter, SSC-Height subset/7-AAD, FL3-A subset" sampleID="8">
              <Graph type="Pseudocolor" fast="1" smoothing="0" histogramSmoothingCount="0" showOutliers="0" drawLargeDots="0" backColor="#FFFFFF" foreColor="#000000" yAuto="1" yAutoType="Unit Distribution" yMin="0.0" yMax="0.0" showAxes="tnlTNL" xLabel="FL3-H:: 7-AAD" yLabel="FL4-H:: BrdU-APC" lastYAxisName="" scientificNotation="0" smoothingHighResolution="1" contourHighResolution="1" showGateFreqs="1" showGateNames="0" showUncompParm="0" showGates="0" xLabelOverride="0" yLabelOverride="0">
                <Axis dimension="x" name="FL3-H" />
                <Axis dimension="y" name="FL4-H" />
                <WindowPosition x="654" y="104" width="374" height="546" open="0" />
                <TextTraits font="SansSerif" size="12" name="label" style="0" color="#000000" background="#000000" just="left" />
                <TextTraits font="SansSerif" size="24" name="gate" style="0" color="#000000" background="#000000" just="left" />
              </Graph>
              <DataLayer path="Forward Scatter, SSC-Height subset/7-AAD, FL3-A subset" sampleID="8">
                <LegendSpec color="#FF0000" text="" fill="None" lineWeight="Normal" lineStyle="Solid" control="0" />
              </DataLayer>
            </ChartData>
          </Chart>
        </ChartGroup>
        <ChartGroup x="386" y="311" width="144" height="136" lineWt="None" fill="#FFFFFF" stroke="#000000" dashing="None" annoOffsetX="0" annoOffsetY="0" enabled="1" xScale="1.0" yScale="1.0" z="8">
          <Chart x="0" y="0" width="144" height="136" lineWt="None" fill="#FFFFFF" stroke="#000000" dashing="None" annoOffsetX="0" annoOffsetY="0" enabled="1" xScale="0.4" yScale="0.4" showLayoutAnnotation="0" showSampleName="1" showPath="0" showFreq="0" showCount="1" showPopulationName="1" showGraphTitle="0" otherAnnotations="" showGates="1" showGateFreqs="1" showGateNames="0" useShortName="1" showLegend="0" showKeyword="0" keyword="" showStatistic="0" statistic="" offsetHistograms="0" offsetAmount="0" offsetAngle="0" platformAnnotation="" scaleH="40.0" scaleV="40.0" rotation="0�" flipH="0" flipV="0" path="Forward Scatter, SSC-Height subset/7-AAD, FL3-A subset" sampleID="9">
            <Graph type="Pseudocolor" fast="1" smoothing="0" histogramSmoothingCount="0" showOutliers="0" drawLargeDots="0" backColor="#FFFFFF" foreColor="#000000" yAuto="1" yAutoType="Unit Distribution" yMin="0.0" yMax="0.0" showAxes="tnlTNL" xLabel="FL3-H:: 7-AAD" yLabel="FL4-H:: BrdU-APC" lastYAxisName="" scientificNotation="0" smoothingHighResolution="1" contourHighResolution="1" showGateFreqs="1" showGateNames="0" showUncompParm="0" showGates="0" xLabelOverride="0" yLabelOverride="0">
              <Axis dimension="x" name="FL3-H" />
              <Axis dimension="y" name="FL4-H" />
              <WindowPosition x="654" y="104" width="374" height="546" open="0" />
              <TextTraits font="SansSerif" size="12" name="label" style="0" color="#000000" background="#000000" just="left" />
              <TextTraits font="SansSerif" size="24" name="gate" style="0" color="#000000" background="#000000" just="left" />
            </Graph>
            <ChartData showLayoutAnnotation="0" showSampleName="1" showPath="0" showFreq="0" showCount="1" showPopulationName="1" showGraphTitle="0" otherAnnotations="" showGates="1" showGateFreqs="1" showGateNames="0" useShortName="1" showLegend="0" showKeyword="0" keyword="" showStatistic="0" statistic="" offsetHistograms="0" offsetAmount="0" offsetAngle="0" platformAnnotation="" scaleH="40.0" scaleV="40.0" rotation="0�" flipH="0" flipV="0" path="Forward Scatter, SSC-Height subset/7-AAD, FL3-A subset" sampleID="9">
              <Graph type="Pseudocolor" fast="1" smoothing="0" histogramSmoothingCount="0" showOutliers="0" drawLargeDots="0" backColor="#FFFFFF" foreColor="#000000" yAuto="1" yAutoType="Unit Distribution" yMin="0.0" yMax="0.0" showAxes="tnlTNL" xLabel="FL3-H:: 7-AAD" yLabel="FL4-H:: BrdU-APC" lastYAxisName="" scientificNotation="0" smoothingHighResolution="1" contourHighResolution="1" showGateFreqs="1" showGateNames="0" showUncompParm="0" showGates="0" xLabelOverride="0" yLabelOverride="0">
                <Axis dimension="x" name="FL3-H" />
                <Axis dimension="y" name="FL4-H" />
                <WindowPosition x="654" y="104" width="374" height="546" open="0" />
                <TextTraits font="SansSerif" size="12" name="label" style="0" color="#000000" background="#000000" just="left" />
                <TextTraits font="SansSerif" size="24" name="gate" style="0" color="#000000" background="#000000" just="left" />
              </Graph>
              <DataLayer path="Forward Scatter, SSC-Height subset/7-AAD, FL3-A subset" sampleID="9">
                <LegendSpec color="#FF0000" text="" fill="None" lineWeight="Normal" lineStyle="Solid" control="0" />
              </DataLayer>
            </ChartData>
          </Chart>
        </ChartGroup>
      </FigList>
    </Layout>
    <Layout name="Header/Footer" iterationType="Off" scale="1.0" pagescale="1.0" iterationValue="Off">
      <FigList z="2">
        <Rectangle x="0" y="49" width="464" height="334" lineWt="Hairline" fill="#E6E6E6" stroke="#FFFFFE" dashing="Solid" annoOffsetX="0" annoOffsetY="0" enabled="0" />
        <ParsedText x="0" y="52" width="464" height="38" lineWt="None" fill="#FFFFFE" stroke="#999999" dashing="Solid" annoOffsetX="0" annoOffsetY="0" text="Header" enabled="0" fitText="0">
          <TextTraits font="Serif" size="14" style="bold" just="center" color="#999999" />
        </ParsedText>
        <ParsedText x="0" y="355" width="464" height="38" lineWt="None" fill="#FFFFFE" stroke="#999999" dashing="Solid" annoOffsetX="0" annoOffsetY="0" text="Footer" enabled="0" fitText="0">
          <TextTraits font="Serif" size="14" style="bold" just="center" color="#999999" />
        </ParsedText>
        <ParsedText x="0" y="200" width="464" height="40" lineWt="None" fill="#FFFFFE" stroke="#000000" dashing="Solid" annoOffsetX="0" annoOffsetY="0" enabled="0" text="Objects located in the gray area will not be included in the header or footer." fitText="0">
          <TextTraits font="Serif" size="12" style="bold" just="center" color="#999999" />
        </ParsedText>
        <ParsedText x="14" y="13" width="80" height="24" lineWt="None" fill="#FFFFFE" stroke="#000000" dashing="Solid" annoOffsetX="0" annoOffsetY="0" enabled="1" xScale="1.0" yScale="1.0" text="&lt;Page Number&gt;" fitText="1" z="4">
          <TextTraits font="Serif" size="12" style="plain" just="left" color="#000000" />
        </ParsedText>
      </FigList>
    </Layout>
    <WindowPosition x="460" y="19" width="806" height="924" open="1" />
  </LayoutEditor>
  <FlowJoEditor title="Compensation Editor - new.wsp" current="">
    <Compensation name="Untitled-1">
      <CompensationMatrix name="Untitled-1" />
    </Compensation>
    <WindowPosition x="0" y="0" width="700" height="700" open="0" />
  </FlowJoEditor>
  <TransformSettings>
    <Transform sampleName="Global DiVa Settings" extraNegDecades="1.0" posDecades="4.5" widthBasis="-10.0" isDiva="1" autoCalculateExtraNegative="0" />
  </TransformSettings>
</Workspace>
