# Supplementary material for: Correction: Histone Demethylase JMJD2B Functions as a Co-Factor of Estrogen Receptor in Breast Cancer Proliferation and Mammary Gland Development
Source: PLoS One. 2024 May 9;19(5):e0303780. doi: 10.1371/journal.pone.0303780 (PMC11081284; doi:10.1371/journal.pone.0303780)
Supplement: S1 File — Data.001: control, Data.002: siJMJD2A, Data.004: siJMJD2B, Original.wsp: original FlowJo gating; Revised-231012.wsp: revised FlowJo gating. (ZIP) [file pone.0303780.s001.zip › S1 File. Original data for Fig 2A/revised-231012.wsp]

<?xml version="1.0" encoding="UTF-8"?>
 <Workspace version="20.0"  modDate="Wed Oct 11 10:38:58 JST 2023"  clientTimestamp="1696988338189"  flowJoVersion="10.9.0"  drawRowBorders="1"  drawColumnBorders="1"  curGroup="All Samples"  groupPaneHeight="80"  xmlns:xsi="http://www.w3.org/2001/XMLSchema-instance"  xmlns:gating="http://www.isac-net.org/std/Gating-ML/v2.0/gating"  xmlns:transforms="http://www.isac-net.org/std/Gating-ML/v2.0/transformations"  xmlns:data-type="http://www.isac-net.org/std/Gating-ML/v2.0/datatypes"  xsi:schemaLocation="http://www.isac-net.org/std/Gating-ML/v2.0/gating http://www.isac-net.org/std/Gating-ML/v2.0/gating/Gating-ML.v2.0.xsd http://www.isac-net.org/std/Gating-ML/v2.0/transformations http://www.isac-net.org/std/Gating-ML/v2.0/gating/Transformations.v2.0.xsd http://www.isac-net.org/std/Gating-ML/v2.0/datatypes http://www.isac-net.org/std/Gating-ML/v2.0/gating/DataTypes.v2.0.xsd "  nonAutoSaveFileName="file:/Users/mk-chiba/Documents/005-Project/000-JMJD2B/080904APC/new.wsp" >
   <WindowPosition x="20"  y="25"  width="1661"  height="1462"  displayed="1"  panelState="" />
   <TextTraits font="SansSerif"  size="11"  name=""  style="plain"  color="#000000"  background="#00ffffff"  just="left" />
   <Columns>
     <TColumn width="659" >
       <Property key="fj.appnode.prop.name" />
     </TColumn>
     <TColumn width="499" >
       <Property key="fj.appnode.prop.statistic" />
     </TColumn>
     <TColumn width="499" >
       <Property key="fj.appnode.prop.ncells" />
     </TColumn>
   </Columns>
   <Matrices/>
   <Cytometers>
     <Cytometer name="BD_ANALOG"  cyt="FACSCalibur"  useFCS3="1"  extraNegs="0"  widthBasis="-10"  linMin="0"  logMin="1"  linMax="1024"  logMax="10000"  linearRescale="1"  logRescale="1"  linFromKW="1"  logFromKW="1"  useGain="0"  useTransform="0"  transformType="LOG"  manufacturer=""  serialnumber=""  homepage="workspaces-and-samples/flowjo-and-your-cytometer/ws-cytometer-bd/"  icon="bd.PNG" >
       <LinParams>
         <Param>time</Param>
       </LinParams>
       <LogParams/>
       <FilterParams/>
       <TransformStore/>
     </Cytometer>
   </Cytometers>
   <Groups>
     <GroupNode name="All Samples"  annotation=""  owningGroup="All Samples"  expanded="1"  sortPriority="10"  count="-1" >
       <Graph smoothing="0"  backColor="#ffffff"  foreColor="#000000"  type="Pseudocolor"  fast="1" >
         <Axis dimension="x"  name=""  label=""  auto="auto" />
         <Axis dimension="y"  name=""  label=""  auto="auto" />
         <GraphSettings level="5%"  smoothingHighResolution="1"  contourHighResolution="1"  histogramSmoothingCount="0"  graphResolution="256"  showOutliers="0"  drawLargeDots="0"  dotsToDraw="8000"  tint="le.chartfill.tinted.40"  lineWeight="le.lineweight.normal"  lineStyle="le.linestyle.solid" />
         <GraphEnvironment showGrid="0"  showAxes="tnlTNL"  showGates="1"  showFreqOnPlots="1"  showGateNameOnPlots="1"  showMedians="0"  showUncomped="0"  addEventParam="0"  lastYAxisName="" >
           <TextTraits font="SansSerif"  size="11"  name="Labels"  style="plain"  color="#000000"  background="#00ffffff"  just="left" />
           <TextTraits font="SansSerif"  size="11"  name="LayoutGates"  style="plain"  color="#000000"  background="#00ffffff"  just="left" />
           <TextTraits font="SansSerif"  size="9"  name="Numbers"  style="plain"  color="#000000"  background="#00ffffff"  just="left" />
           <TextTraits font="SansSerif"  size="9"  name="Legend"  style="plain"  color="#000000"  background="#00ffffff"  just="left" />
         </GraphEnvironment>
       </Graph>
       <Group name="All Samples"  live="1"  role="ws.group.dlog.test"  key=""  synchronized="0"  foreground="#000000"  fontStyle="bold" >
         <Criteria/>
         <SampleRefs>
           <SampleRef sampleID="1" />
           <SampleRef sampleID="2" />
           <SampleRef sampleID="3" />
           <SampleRef sampleID="4" />
           <SampleRef sampleID="5" />
           <SampleRef sampleID="6" />
           <SampleRef sampleID="7" />
           <SampleRef sampleID="8" />
           <SampleRef sampleID="9" />
         </SampleRefs>
         <Keywords/>
       </Group>
     </GroupNode>
     <GroupNode name="Compensation"  annotation=""  owningGroup="Compensation"  expanded="1"  sortPriority="10"  count="-1" >
       <Graph smoothing="0"  backColor="#ffffff"  foreColor="#000000"  type="Pseudocolor"  fast="1" >
         <Axis dimension="x"  name=""  label=""  auto="auto" />
         <Axis dimension="y"  name=""  label=""  auto="auto" />
         <GraphSettings level="5%"  smoothingHighResolution="1"  contourHighResolution="1"  histogramSmoothingCount="0"  graphResolution="256"  showOutliers="0"  drawLargeDots="0"  dotsToDraw="8000"  tint="le.chartfill.tinted.40"  lineWeight="le.lineweight.normal"  lineStyle="le.linestyle.solid" />
         <GraphEnvironment showGrid="0"  showAxes="tnlTNL"  showGates="1"  showFreqOnPlots="1"  showGateNameOnPlots="1"  showMedians="0"  showUncomped="0"  addEventParam="0"  lastYAxisName="" >
           <TextTraits font="SansSerif"  size="11"  name="Labels"  style="plain"  color="#000000"  background="#00ffffff"  just="left" />
           <TextTraits font="SansSerif"  size="11"  name="LayoutGates"  style="plain"  color="#000000"  background="#00ffffff"  just="left" />
           <TextTraits font="SansSerif"  size="9"  name="Numbers"  style="plain"  color="#000000"  background="#00ffffff"  just="left" />
           <TextTraits font="SansSerif"  size="9"  name="Legend"  style="plain"  color="#000000"  background="#00ffffff"  just="left" />
         </GraphEnvironment>
       </Graph>
       <Group name="Compensation"  live="1"  role="ws.group.dlog.compensation"  key=""  synchronized="0"  foreground="#bc1900"  fontStyle="bold" >
         <Criteria>
           <Criterion connector="And"  keyword="$FIL"  function="Contains"  value="comp" />
           <Criterion connector="Or"  keyword="$FIL"  function="Contains"  value="unstained" />
         </Criteria>
         <Keywords/>
       </Group>
     </GroupNode>
   </Groups>
   <SampleList>
     <Sample>
       <DataSet uri="file:/Users/mk-chiba/Documents/005-Project/000-JMJD2B/080904APC/Data.001"  sampleID="1" />
       <Transformations>
         <transforms:linear transforms:minRange="0"  transforms:maxRange="1024"  gain="1" >
           <data-type:parameter data-type:name="FSC-H" />
         </transforms:linear>
         <transforms:linear transforms:minRange="0"  transforms:maxRange="1024"  gain="1" >
           <data-type:parameter data-type:name="SSC-H" />
         </transforms:linear>
         <transforms:log transforms:offset="1"  transforms:decades="4" >
           <data-type:parameter data-type:name="FL1-H" />
         </transforms:log>
         <transforms:log transforms:offset="1"  transforms:decades="3.0102999566" >
           <data-type:parameter data-type:name="FL2-H" />
         </transforms:log>
         <transforms:linear transforms:minRange="0"  transforms:maxRange="1024"  gain="1" >
           <data-type:parameter data-type:name="FL3-H" />
         </transforms:linear>
         <transforms:linear transforms:minRange="0"  transforms:maxRange="1024"  gain="1" >
           <data-type:parameter data-type:name="FL3-A" />
         </transforms:linear>
         <transforms:log transforms:offset="1"  transforms:decades="4" >
           <data-type:parameter data-type:name="FL4-H" />
         </transforms:log>
       </Transformations>
       <Keywords>
         <Keyword name="$BTIM"  value="23:21:50" />
         <Keyword name="$BYTEORD"  value="4,3,2,1" />
         <Keyword name="$CYT"  value="FACSCalibur" />
         <Keyword name="$DATATYPE"  value="I" />
         <Keyword name="$DATE"  value="04-Sep-08" />
         <Keyword name="$ETIM"  value="23:24:05" />
         <Keyword name="$FIL"  value="Data.001" />
         <Keyword name="$MODE"  value="L" />
         <Keyword name="$NEXTDATA"  value="0" />
         <Keyword name="$OP"  value="user-account" />
         <Keyword name="$P1B"  value="16" />
         <Keyword name="$P1E"  value="0,0" />
         <Keyword name="$P1N"  value="FSC-H" />
         <Keyword name="$P1R"  value="1024" />
         <Keyword name="$P1S"  value="Forward Scatter" />
         <Keyword name="$P2B"  value="16" />
         <Keyword name="$P2E"  value="0,0" />
         <Keyword name="$P2N"  value="SSC-H" />
         <Keyword name="$P2R"  value="1024" />
         <Keyword name="$P2S"  value="SSC-Height" />
         <Keyword name="$P3B"  value="16" />
         <Keyword name="$P3E"  value="4,0" />
         <Keyword name="$P3N"  value="FL1-H" />
         <Keyword name="$P3R"  value="1024" />
         <Keyword name="$P4B"  value="16" />
         <Keyword name="$P4E"  value="0,0" />
         <Keyword name="$P4N"  value="FL2-H" />
         <Keyword name="$P4R"  value="1024" />
         <Keyword name="$P5B"  value="16" />
         <Keyword name="$P5E"  value="0,0" />
         <Keyword name="$P5N"  value="FL3-H" />
         <Keyword name="$P5R"  value="1024" />
         <Keyword name="$P5S"  value="7-AAD" />
         <Keyword name="$P6B"  value="16" />
         <Keyword name="$P6E"  value="0,0" />
         <Keyword name="$P6N"  value="FL3-A" />
         <Keyword name="$P6R"  value="1024" />
         <Keyword name="$P7B"  value="16" />
         <Keyword name="$P7E"  value="4,0" />
         <Keyword name="$P7N"  value="FL4-H" />
         <Keyword name="$P7R"  value="1024" />
         <Keyword name="$P7S"  value="BrdU-APC" />
         <Keyword name="$PAR"  value="7" />
         <Keyword name="$SYS"  value="Macintosh System Software 10.4.9" />
         <Keyword name="$TOT"  value="25350" />
         <Keyword name="BD$AcqLibVersion"  value="4.2.1" />
         <Keyword name="BD$LASERMODE"  value="1" />
         <Keyword name="BD$NPAR"  value="7" />
         <Keyword name="BD$P1N"  value="FSC-H" />
         <Keyword name="BD$P2N"  value="SSC-H" />
         <Keyword name="BD$P3N"  value="FL1-H" />
         <Keyword name="BD$P4N"  value="FL2-H" />
         <Keyword name="BD$P5N"  value="FL3-H" />
         <Keyword name="BD$P6N"  value="FL3-A" />
         <Keyword name="BD$P7N"  value="FL4-H" />
         <Keyword name="BD$WORD0"  value="255" />
         <Keyword name="BD$WORD1"  value="291" />
         <Keyword name="BD$WORD10"  value="299" />
         <Keyword name="BD$WORD11"  value="290" />
         <Keyword name="BD$WORD12"  value="641" />
         <Keyword name="BD$WORD13"  value="4" />
         <Keyword name="BD$WORD14"  value="299" />
         <Keyword name="BD$WORD15"  value="450" />
         <Keyword name="BD$WORD16"  value="615" />
         <Keyword name="BD$WORD17"  value="645" />
         <Keyword name="BD$WORD18"  value="280" />
         <Keyword name="BD$WORD19"  value="100" />
         <Keyword name="BD$WORD2"  value="430" />
         <Keyword name="BD$WORD20"  value="100" />
         <Keyword name="BD$WORD21"  value="100" />
         <Keyword name="BD$WORD22"  value="100" />
         <Keyword name="BD$WORD23"  value="1" />
         <Keyword name="BD$WORD24"  value="1" />
         <Keyword name="BD$WORD25"  value="0" />
         <Keyword name="BD$WORD26"  value="1" />
         <Keyword name="BD$WORD27"  value="1" />
         <Keyword name="BD$WORD28"  value="136" />
         <Keyword name="BD$WORD29"  value="52" />
         <Keyword name="BD$WORD3"  value="587" />
         <Keyword name="BD$WORD30"  value="52" />
         <Keyword name="BD$WORD31"  value="52" />
         <Keyword name="BD$WORD32"  value="52" />
         <Keyword name="BD$WORD33"  value="52" />
         <Keyword name="BD$WORD34"  value="0" />
         <Keyword name="BD$WORD35"  value="0" />
         <Keyword name="BD$WORD36"  value="0" />
         <Keyword name="BD$WORD37"  value="0" />
         <Keyword name="BD$WORD38"  value="280" />
         <Keyword name="BD$WORD39"  value="3" />
         <Keyword name="BD$WORD4"  value="616" />
         <Keyword name="BD$WORD40"  value="4" />
         <Keyword name="BD$WORD41"  value="100" />
         <Keyword name="BD$WORD42"  value="214" />
         <Keyword name="BD$WORD43"  value="0" />
         <Keyword name="BD$WORD44"  value="1023" />
         <Keyword name="BD$WORD45"  value="1023" />
         <Keyword name="BD$WORD46"  value="1023" />
         <Keyword name="BD$WORD47"  value="53" />
         <Keyword name="BD$WORD48"  value="350" />
         <Keyword name="BD$WORD49"  value="240" />
         <Keyword name="BD$WORD5"  value="398" />
         <Keyword name="BD$WORD50"  value="0" />
         <Keyword name="BD$WORD51"  value="52" />
         <Keyword name="BD$WORD52"  value="329" />
         <Keyword name="BD$WORD53"  value="416" />
         <Keyword name="BD$WORD54"  value="323" />
         <Keyword name="BD$WORD55"  value="224" />
         <Keyword name="BD$WORD56"  value="323" />
         <Keyword name="BD$WORD57"  value="128" />
         <Keyword name="BD$WORD58"  value="323" />
         <Keyword name="BD$WORD59"  value="96" />
         <Keyword name="BD$WORD6"  value="398" />
         <Keyword name="BD$WORD60"  value="323" />
         <Keyword name="BD$WORD61"  value="192" />
         <Keyword name="BD$WORD62"  value="323" />
         <Keyword name="BD$WORD63"  value="608" />
         <Keyword name="BD$WORD7"  value="398" />
         <Keyword name="BD$WORD8"  value="398" />
         <Keyword name="BD$WORD9"  value="398" />
         <Keyword name="CREATOR"  value="CellQuest Pro? 5.2.1" />
         <Keyword name="CYTNUM"  value="E97500676" />
         <Keyword name="CalibFile"  value="FALSE" />
         <Keyword name="END BATCH"  value="TRUE" />
         <Keyword name="FILE GUID"  value="ECCEB394-7B12-11DD-95DA-00145111085C" />
         <Keyword name="LOGIN NAME"  value="user-account" />
         <Keyword name="P7THRESVOL"  value="52" />
         <Keyword name="PANEL NAME"  value="Untitled Acquisition Tube List" />
         <Keyword name="START BATCH"  value="TRUE" />
         <Keyword name="TUBE NAME"  value="Untitled" />
         <Keyword name="WORKSTATION"  value="(Unavailable)" />
         <Keyword name="$P3S"  value="" />
         <Keyword name="$P4S"  value="" />
         <Keyword name="$P6S"  value="" />
       </Keywords>
       <SampleNode name="Data.001"  annotation=""  owningGroup=""  expanded="1"  sortPriority="10"  count="25350"  sampleID="1" >
         <Graph smoothing="0"  backColor="#ffffff"  foreColor="#000000"  heatMapStatParameter="FL1-H"  type="Pseudocolor"  fast="1" >
           <Axis dimension="x"  name="FSC-H"  label=""  auto="auto" />
           <Axis dimension="y"  name="SSC-H"  label=""  auto="auto" />
           <GraphSettings level="5%"  smoothingHighResolution="1"  contourHighResolution="1"  histogramSmoothingCount="0"  graphResolution="256"  showOutliers="0"  drawLargeDots="0"  dotsToDraw="8000" />
           <GraphEnvironment showGrid="0"  showAxes="tnlTNL"  showGates="1"  showFreqOnPlots="1"  showGateNameOnPlots="1"  showMedians="0"  showUncomped="0"  addEventParam="0"  lastYAxisName="" >
             <TextTraits font="SansSerif"  size="11"  name="Labels"  style="plain"  color="#000000"  background="#00ffffff"  just="left" />
             <TextTraits font="SansSerif"  size="11"  name="LayoutGates"  style="plain"  color="#000000"  background="#00ffffff"  just="left" />
             <TextTraits font="SansSerif"  size="9"  name="Numbers"  style="plain"  color="#000000"  background="#00ffffff"  just="left" />
             <TextTraits font="SansSerif"  size="9"  name="Legend"  style="plain"  color="#000000"  background="#00ffffff"  just="left" />
             <WindowPosition x="228"  y="647"  width="390"  height="582"  displayed="0"  panelState="---" />
           </GraphEnvironment>
         </Graph>
         <Subpopulations>
           <Population name="Forward Scatter, SSC-Height subset"  annotation=""  owningGroup=""  expanded="1"  sortPriority="10"  count="24877" >
             <Graph smoothing="0"  backColor="#ffffff"  foreColor="#000000"  heatMapStatParameter="FL1-H"  type="Pseudocolor"  fast="1" >
               <Axis dimension="x"  name="FL3-H"  label=""  auto="auto" />
               <Axis dimension="y"  name="FL3-A"  label=""  auto="auto" />
               <GraphSettings level="5%"  smoothingHighResolution="1"  contourHighResolution="1"  histogramSmoothingCount="0"  graphResolution="256"  showOutliers="0"  drawLargeDots="0"  dotsToDraw="8000" />
               <GraphEnvironment showGrid="0"  showAxes="tnlTNL"  showGates="1"  showFreqOnPlots="1"  showGateNameOnPlots="1"  showMedians="0"  showUncomped="0"  addEventParam="0"  lastYAxisName="" >
                 <TextTraits font="SansSerif"  size="11"  name="Labels"  style="plain"  color="#000000"  background="#00ffffff"  just="left" />
                 <TextTraits font="SansSerif"  size="11"  name="LayoutGates"  style="plain"  color="#000000"  background="#00ffffff"  just="left" />
                 <TextTraits font="SansSerif"  size="9"  name="Numbers"  style="plain"  color="#000000"  background="#00ffffff"  just="left" />
                 <TextTraits font="SansSerif"  size="9"  name="Legend"  style="plain"  color="#000000"  background="#00ffffff"  just="left" />
                 <WindowPosition x="619"  y="649"  width="390"  height="582"  displayed="0"  panelState="---" />
               </GraphEnvironment>
             </Graph>
             <Gate gating:id="ID20820095" >
               <gating:PolygonGate eventsInside="1"  annoOffsetX="65"  annoOffsetY="-86"  tint="#ff00ff"  isTinted="0"  lineWeight="Hairline"  userDefined="1"  quadId="-1"  gateResolution="256" >
                 <gating:dimension>
                   <data-type:fcs-dimension data-type:name="FSC-H" />
                 </gating:dimension>
                 <gating:dimension>
                   <data-type:fcs-dimension data-type:name="SSC-H" />
                 </gating:dimension>
                 <gating:vertex>
                   <gating:coordinate data-type:value="189.4803149606" />
                   <gating:coordinate data-type:value="90.4738955823" />
                 </gating:vertex>
                 <gating:vertex>
                   <gating:coordinate data-type:value="266.0787401575" />
                   <gating:coordinate data-type:value="45.2369477912" />
                 </gating:vertex>
                 <gating:vertex>
                   <gating:coordinate data-type:value="378.9606299213" />
                   <gating:coordinate data-type:value="53.4618473896" />
                 </gating:vertex>
                 <gating:vertex>
                   <gating:coordinate data-type:value="503.937007874" />
                   <gating:coordinate data-type:value="131.5983935743" />
                 </gating:vertex>
                 <gating:vertex>
                   <gating:coordinate data-type:value="608.7559055118" />
                   <gating:coordinate data-type:value="226.1847389558" />
                 </gating:vertex>
                 <gating:vertex>
                   <gating:coordinate data-type:value="657.1338582677" />
                   <gating:coordinate data-type:value="522.281124498" />
                 </gating:vertex>
                 <gating:vertex>
                   <gating:coordinate data-type:value="459.5905511811" />
                   <gating:coordinate data-type:value="559.2931726908" />
                 </gating:vertex>
                 <gating:vertex>
                   <gating:coordinate data-type:value="229.7952755906" />
                   <gating:coordinate data-type:value="287.8714859438" />
                 </gating:vertex>
                 <gating:vertex>
                   <gating:coordinate data-type:value="169.3228346457" />
                   <gating:coordinate data-type:value="172.7228915663" />
                 </gating:vertex>
               </gating:PolygonGate>
             </Gate>
             <Subpopulations>
               <Population name="7-AAD, FL3-A subset"  annotation=""  owningGroup=""  expanded="1"  sortPriority="10"  count="18006" >
                 <Graph smoothing="0"  backColor="#ffffff"  foreColor="#000000"  heatMapStatParameter="FL1-H"  type="Pseudocolor"  fast="1" >
                   <Axis dimension="x"  name="FL3-H"  label=""  auto="auto" />
                   <Axis dimension="y"  name="FL4-H"  label=""  auto="auto" />
                   <GraphSettings level="5%"  smoothingHighResolution="1"  contourHighResolution="1"  histogramSmoothingCount="0"  graphResolution="256"  showOutliers="0"  drawLargeDots="0"  dotsToDraw="8000" />
                   <GraphEnvironment showGrid="0"  showAxes="tnlTNL"  showGates="1"  showFreqOnPlots="1"  showGateNameOnPlots="1"  showMedians="0"  showUncomped="0"  addEventParam="0"  lastYAxisName="" >
                     <TextTraits font="SansSerif"  size="11"  name="Labels"  style="plain"  color="#000000"  background="#00ffffff"  just="left" />
                     <TextTraits font="SansSerif"  size="11"  name="LayoutGates"  style="plain"  color="#000000"  background="#00ffffff"  just="left" />
                     <TextTraits font="SansSerif"  size="9"  name="Numbers"  style="plain"  color="#000000"  background="#00ffffff"  just="left" />
                     <TextTraits font="SansSerif"  size="9"  name="Legend"  style="plain"  color="#000000"  background="#00ffffff"  just="left" />
                     <WindowPosition x="1802"  y="419"  width="390"  height="582"  displayed="1"  panelState="---" />
                   </GraphEnvironment>
                   <WindowPosition x="1802"  y="419"  width="390"  height="582" />
                 </Graph>
                 <Gate gating:id="ID1308346988"  gating:parent_id="ID20820095" >
                   <gating:PolygonGate eventsInside="1"  annoOffsetX="0"  annoOffsetY="0"  tint="#ff00ff"  isTinted="0"  lineWeight="Hairline"  userDefined="1"  quadId="-1"  gateResolution="256" >
                     <gating:dimension>
                       <data-type:fcs-dimension data-type:name="FL3-H" />
                     </gating:dimension>
                     <gating:dimension>
                       <data-type:fcs-dimension data-type:name="FL3-A" />
                     </gating:dimension>
                     <gating:vertex>
                       <gating:coordinate data-type:value="-16" />
                       <gating:coordinate data-type:value="15.5741444867" />
                     </gating:vertex>
                     <gating:vertex>
                       <gating:coordinate data-type:value="524" />
                       <gating:coordinate data-type:value="996.7452471483" />
                     </gating:vertex>
                     <gating:vertex>
                       <gating:coordinate data-type:value="996" />
                       <gating:coordinate data-type:value="988.9581749049" />
                     </gating:vertex>
                     <gating:vertex>
                       <gating:coordinate data-type:value="992" />
                       <gating:coordinate data-type:value="50.6159695817" />
                     </gating:vertex>
                     <gating:vertex>
                       <gating:coordinate data-type:value="148" />
                       <gating:coordinate data-type:value="-85.6577946768" />
                     </gating:vertex>
                   </gating:PolygonGate>
                 </Gate>
                 <Subpopulations>
                   <Population name="Q1: 7-AAD- , BrdU-APC+"  annotation=""  owningGroup=""  expanded="1"  sortPriority="11"  count="1505" >
                     <Graph smoothing="0"  backColor="#ffffff"  foreColor="#000000"  type="Pseudocolor"  fast="1" >
                       <Axis dimension="x"  name="FL3-H"  label=""  auto="auto" />
                       <Axis dimension="y"  name="FL4-H"  label=""  auto="auto" />
                       <GraphSettings level="5%"  smoothingHighResolution="1"  contourHighResolution="1"  histogramSmoothingCount="0"  graphResolution="256"  showOutliers="0"  drawLargeDots="0"  dotsToDraw="8000" />
                       <GraphEnvironment showGrid="0"  showAxes="tnlTNL"  showGates="1"  showFreqOnPlots="1"  showGateNameOnPlots="1"  showMedians="0"  showUncomped="0"  addEventParam="0"  lastYAxisName="" >
                         <TextTraits font="SansSerif"  size="11"  name="Labels"  style="plain"  color="#000000"  background="#00ffffff"  just="left" />
                         <TextTraits font="SansSerif"  size="11"  name="LayoutGates"  style="plain"  color="#000000"  background="#00ffffff"  just="left" />
                         <TextTraits font="SansSerif"  size="9"  name="Numbers"  style="plain"  color="#000000"  background="#00ffffff"  just="left" />
                         <TextTraits font="SansSerif"  size="9"  name="Legend"  style="plain"  color="#000000"  background="#00ffffff"  just="left" />
                         <WindowPosition x="0"  y="0"  width="0"  height="97"  displayed="0"  panelState="" />
                       </GraphEnvironment>
                     </Graph>
                     <Gate gating:id="ID88389548"  gating:parent_id="ID1308346988" >
                       <gating:RectangleGate eventsInside="1"  annoOffsetX="-16"  annoOffsetY="-70"  tint="#ff00ff"  isTinted="0"  lineWeight="Hairline"  userDefined="1"  percentX="0"  percentY="0" >
                         <gating:dimension gating:max="260.0" >
                           <data-type:fcs-dimension data-type:name="FL3-H" />
                         </gating:dimension>
                         <gating:dimension gating:min="23.37875031802143" >
                           <data-type:fcs-dimension data-type:name="FL4-H" />
                         </gating:dimension>
                       </gating:RectangleGate>
                     </Gate>
                   </Population>
                   <Population name="Q2: 7-AAD+ , BrdU-APC+"  annotation=""  owningGroup=""  expanded="1"  sortPriority="12"  count="2504" >
                     <Graph smoothing="0"  backColor="#ffffff"  foreColor="#000000"  type="Pseudocolor"  fast="1" >
                       <Axis dimension="x"  name="FL3-H"  label=""  auto="auto" />
                       <Axis dimension="y"  name="FL4-H"  label=""  auto="auto" />
                       <GraphSettings level="5%"  smoothingHighResolution="1"  contourHighResolution="1"  histogramSmoothingCount="0"  graphResolution="256"  showOutliers="0"  drawLargeDots="0"  dotsToDraw="8000" />
                       <GraphEnvironment showGrid="0"  showAxes="tnlTNL"  showGates="1"  showFreqOnPlots="1"  showGateNameOnPlots="1"  showMedians="0"  showUncomped="0"  addEventParam="0"  lastYAxisName="" >
                         <TextTraits font="SansSerif"  size="11"  name="Labels"  style="plain"  color="#000000"  background="#00ffffff"  just="left" />
                         <TextTraits font="SansSerif"  size="11"  name="LayoutGates"  style="plain"  color="#000000"  background="#00ffffff"  just="left" />
                         <TextTraits font="SansSerif"  size="9"  name="Numbers"  style="plain"  color="#000000"  background="#00ffffff"  just="left" />
                         <TextTraits font="SansSerif"  size="9"  name="Legend"  style="plain"  color="#000000"  background="#00ffffff"  just="left" />
                         <WindowPosition x="0"  y="0"  width="0"  height="97"  displayed="0"  panelState="" />
                       </GraphEnvironment>
                     </Graph>
                     <Gate gating:id="ID1838098973"  gating:parent_id="ID1308346988" >
                       <gating:RectangleGate eventsInside="1"  annoOffsetX="63"  annoOffsetY="-70"  tint="#ff00ff"  isTinted="0"  lineWeight="Hairline"  userDefined="1"  percentX="0"  percentY="0" >
                         <gating:dimension gating:min="260.0" >
                           <data-type:fcs-dimension data-type:name="FL3-H" />
                         </gating:dimension>
                         <gating:dimension gating:min="23.37875031802143" >
                           <data-type:fcs-dimension data-type:name="FL4-H" />
                         </gating:dimension>
                       </gating:RectangleGate>
                     </Gate>
                   </Population>
                   <Population name="Q3: 7-AAD- , BrdU-APC-"  annotation=""  owningGroup=""  expanded="1"  sortPriority="13"  count="10967" >
                     <Graph smoothing="0"  backColor="#ffffff"  foreColor="#000000"  type="Pseudocolor"  fast="1" >
                       <Axis dimension="x"  name="FL3-H"  label=""  auto="auto" />
                       <Axis dimension="y"  name="FL4-H"  label=""  auto="auto" />
                       <GraphSettings level="5%"  smoothingHighResolution="1"  contourHighResolution="1"  histogramSmoothingCount="0"  graphResolution="256"  showOutliers="0"  drawLargeDots="0"  dotsToDraw="8000" />
                       <GraphEnvironment showGrid="0"  showAxes="tnlTNL"  showGates="1"  showFreqOnPlots="1"  showGateNameOnPlots="1"  showMedians="0"  showUncomped="0"  addEventParam="0"  lastYAxisName="" >
                         <TextTraits font="SansSerif"  size="11"  name="Labels"  style="plain"  color="#000000"  background="#00ffffff"  just="left" />
                         <TextTraits font="SansSerif"  size="11"  name="LayoutGates"  style="plain"  color="#000000"  background="#00ffffff"  just="left" />
                         <TextTraits font="SansSerif"  size="9"  name="Numbers"  style="plain"  color="#000000"  background="#00ffffff"  just="left" />
                         <TextTraits font="SansSerif"  size="9"  name="Legend"  style="plain"  color="#000000"  background="#00ffffff"  just="left" />
                         <WindowPosition x="0"  y="0"  width="0"  height="97"  displayed="0"  panelState="" />
                       </GraphEnvironment>
                     </Graph>
                     <Gate gating:id="ID1244360575"  gating:parent_id="ID1308346988" >
                       <gating:RectangleGate eventsInside="1"  annoOffsetX="-16"  annoOffsetY="44"  tint="#ff00ff"  isTinted="0"  lineWeight="Hairline"  userDefined="1"  percentX="0"  percentY="0" >
                         <gating:dimension gating:max="260.0" >
                           <data-type:fcs-dimension data-type:name="FL3-H" />
                         </gating:dimension>
                         <gating:dimension gating:max="23.37875031802143" >
                           <data-type:fcs-dimension data-type:name="FL4-H" />
                         </gating:dimension>
                       </gating:RectangleGate>
                     </Gate>
                   </Population>
                   <Population name="Q4: 7-AAD+ , BrdU-APC-"  annotation=""  owningGroup=""  expanded="1"  sortPriority="14"  count="3030" >
                     <Graph smoothing="0"  backColor="#ffffff"  foreColor="#000000"  type="Pseudocolor"  fast="1" >
                       <Axis dimension="x"  name="FL3-H"  label=""  auto="auto" />
                       <Axis dimension="y"  name="FL4-H"  label=""  auto="auto" />
                       <GraphSettings level="5%"  smoothingHighResolution="1"  contourHighResolution="1"  histogramSmoothingCount="0"  graphResolution="256"  showOutliers="0"  drawLargeDots="0"  dotsToDraw="8000" />
                       <GraphEnvironment showGrid="0"  showAxes="tnlTNL"  showGates="1"  showFreqOnPlots="1"  showGateNameOnPlots="1"  showMedians="0"  showUncomped="0"  addEventParam="0"  lastYAxisName="" >
                         <TextTraits font="SansSerif"  size="11"  name="Labels"  style="plain"  color="#000000"  background="#00ffffff"  just="left" />
                         <TextTraits font="SansSerif"  size="11"  name="LayoutGates"  style="plain"  color="#000000"  background="#00ffffff"  just="left" />
                         <TextTraits font="SansSerif"  size="9"  name="Numbers"  style="plain"  color="#000000"  background="#00ffffff"  just="left" />
                         <TextTraits font="SansSerif"  size="9"  name="Legend"  style="plain"  color="#000000"  background="#00ffffff"  just="left" />
                         <WindowPosition x="0"  y="0"  width="0"  height="97"  displayed="0"  panelState="" />
                       </GraphEnvironment>
                     </Graph>
                     <Gate gating:id="ID1888022825"  gating:parent_id="ID1308346988" >
                       <gating:RectangleGate eventsInside="1"  annoOffsetX="63"  annoOffsetY="44"  tint="#ff00ff"  isTinted="0"  lineWeight="Hairline"  userDefined="1"  percentX="0"  percentY="0" >
                         <gating:dimension gating:min="260.0" >
                           <data-type:fcs-dimension data-type:name="FL3-H" />
                         </gating:dimension>
                         <gating:dimension gating:max="23.37875031802143" >
                           <data-type:fcs-dimension data-type:name="FL4-H" />
                         </gating:dimension>
                       </gating:RectangleGate>
                     </Gate>
                   </Population>
                 </Subpopulations>
               </Population>
             </Subpopulations>
           </Population>
         </Subpopulations>
       </SampleNode>
     </Sample>
     <Sample>
       <DataSet uri="file:/Users/mk-chiba/Documents/005-Project/000-JMJD2B/080904APC/Data.002"  sampleID="2" />
       <Transformations>
         <transforms:linear transforms:minRange="0"  transforms:maxRange="1024"  gain="1" >
           <data-type:parameter data-type:name="FSC-H" />
         </transforms:linear>
         <transforms:linear transforms:minRange="0"  transforms:maxRange="1024"  gain="1" >
           <data-type:parameter data-type:name="SSC-H" />
         </transforms:linear>
         <transforms:log transforms:offset="1"  transforms:decades="4" >
           <data-type:parameter data-type:name="FL1-H" />
         </transforms:log>
         <transforms:log transforms:offset="1"  transforms:decades="3.0102999566" >
           <data-type:parameter data-type:name="FL2-H" />
         </transforms:log>
         <transforms:linear transforms:minRange="0"  transforms:maxRange="1024"  gain="1" >
           <data-type:parameter data-type:name="FL3-H" />
         </transforms:linear>
         <transforms:linear transforms:minRange="0"  transforms:maxRange="1024"  gain="1" >
           <data-type:parameter data-type:name="FL3-A" />
         </transforms:linear>
         <transforms:log transforms:offset="1"  transforms:decades="4" >
           <data-type:parameter data-type:name="FL4-H" />
         </transforms:log>
       </Transformations>
       <Keywords>
         <Keyword name="$BTIM"  value="23:24:40" />
         <Keyword name="$BYTEORD"  value="4,3,2,1" />
         <Keyword name="$CYT"  value="FACSCalibur" />
         <Keyword name="$DATATYPE"  value="I" />
         <Keyword name="$DATE"  value="04-Sep-08" />
         <Keyword name="$ETIM"  value="23:26:55" />
         <Keyword name="$FIL"  value="Data.002" />
         <Keyword name="$MODE"  value="L" />
         <Keyword name="$NEXTDATA"  value="0" />
         <Keyword name="$OP"  value="user-account" />
         <Keyword name="$P1B"  value="16" />
         <Keyword name="$P1E"  value="0,0" />
         <Keyword name="$P1N"  value="FSC-H" />
         <Keyword name="$P1R"  value="1024" />
         <Keyword name="$P1S"  value="Forward Scatter" />
         <Keyword name="$P2B"  value="16" />
         <Keyword name="$P2E"  value="0,0" />
         <Keyword name="$P2N"  value="SSC-H" />
         <Keyword name="$P2R"  value="1024" />
         <Keyword name="$P2S"  value="SSC-Height" />
         <Keyword name="$P3B"  value="16" />
         <Keyword name="$P3E"  value="4,0" />
         <Keyword name="$P3N"  value="FL1-H" />
         <Keyword name="$P3R"  value="1024" />
         <Keyword name="$P4B"  value="16" />
         <Keyword name="$P4E"  value="0,0" />
         <Keyword name="$P4N"  value="FL2-H" />
         <Keyword name="$P4R"  value="1024" />
         <Keyword name="$P5B"  value="16" />
         <Keyword name="$P5E"  value="0,0" />
         <Keyword name="$P5N"  value="FL3-H" />
         <Keyword name="$P5R"  value="1024" />
         <Keyword name="$P5S"  value="7-AAD" />
         <Keyword name="$P6B"  value="16" />
         <Keyword name="$P6E"  value="0,0" />
         <Keyword name="$P6N"  value="FL3-A" />
         <Keyword name="$P6R"  value="1024" />
         <Keyword name="$P7B"  value="16" />
         <Keyword name="$P7E"  value="4,0" />
         <Keyword name="$P7N"  value="FL4-H" />
         <Keyword name="$P7R"  value="1024" />
         <Keyword name="$P7S"  value="BrdU-APC" />
         <Keyword name="$PAR"  value="7" />
         <Keyword name="$SYS"  value="Macintosh System Software 10.4.9" />
         <Keyword name="$TOT"  value="25000" />
         <Keyword name="BD$AcqLibVersion"  value="4.2.1" />
         <Keyword name="BD$LASERMODE"  value="1" />
         <Keyword name="BD$NPAR"  value="7" />
         <Keyword name="BD$P1N"  value="FSC-H" />
         <Keyword name="BD$P2N"  value="SSC-H" />
         <Keyword name="BD$P3N"  value="FL1-H" />
         <Keyword name="BD$P4N"  value="FL2-H" />
         <Keyword name="BD$P5N"  value="FL3-H" />
         <Keyword name="BD$P6N"  value="FL3-A" />
         <Keyword name="BD$P7N"  value="FL4-H" />
         <Keyword name="BD$WORD0"  value="255" />
         <Keyword name="BD$WORD1"  value="282" />
         <Keyword name="BD$WORD10"  value="300" />
         <Keyword name="BD$WORD11"  value="288" />
         <Keyword name="BD$WORD12"  value="639" />
         <Keyword name="BD$WORD13"  value="4" />
         <Keyword name="BD$WORD14"  value="299" />
         <Keyword name="BD$WORD15"  value="450" />
         <Keyword name="BD$WORD16"  value="615" />
         <Keyword name="BD$WORD17"  value="645" />
         <Keyword name="BD$WORD18"  value="280" />
         <Keyword name="BD$WORD19"  value="100" />
         <Keyword name="BD$WORD2"  value="430" />
         <Keyword name="BD$WORD20"  value="100" />
         <Keyword name="BD$WORD21"  value="100" />
         <Keyword name="BD$WORD22"  value="100" />
         <Keyword name="BD$WORD23"  value="1" />
         <Keyword name="BD$WORD24"  value="1" />
         <Keyword name="BD$WORD25"  value="0" />
         <Keyword name="BD$WORD26"  value="1" />
         <Keyword name="BD$WORD27"  value="1" />
         <Keyword name="BD$WORD28"  value="136" />
         <Keyword name="BD$WORD29"  value="52" />
         <Keyword name="BD$WORD3"  value="595" />
         <Keyword name="BD$WORD30"  value="52" />
         <Keyword name="BD$WORD31"  value="52" />
         <Keyword name="BD$WORD32"  value="52" />
         <Keyword name="BD$WORD33"  value="52" />
         <Keyword name="BD$WORD34"  value="0" />
         <Keyword name="BD$WORD35"  value="0" />
         <Keyword name="BD$WORD36"  value="0" />
         <Keyword name="BD$WORD37"  value="0" />
         <Keyword name="BD$WORD38"  value="280" />
         <Keyword name="BD$WORD39"  value="3" />
         <Keyword name="BD$WORD4"  value="616" />
         <Keyword name="BD$WORD40"  value="4" />
         <Keyword name="BD$WORD41"  value="100" />
         <Keyword name="BD$WORD42"  value="214" />
         <Keyword name="BD$WORD43"  value="0" />
         <Keyword name="BD$WORD44"  value="1023" />
         <Keyword name="BD$WORD45"  value="1023" />
         <Keyword name="BD$WORD46"  value="1023" />
         <Keyword name="BD$WORD47"  value="53" />
         <Keyword name="BD$WORD48"  value="350" />
         <Keyword name="BD$WORD49"  value="240" />
         <Keyword name="BD$WORD5"  value="398" />
         <Keyword name="BD$WORD50"  value="0" />
         <Keyword name="BD$WORD51"  value="52" />
         <Keyword name="BD$WORD52"  value="329" />
         <Keyword name="BD$WORD53"  value="416" />
         <Keyword name="BD$WORD54"  value="323" />
         <Keyword name="BD$WORD55"  value="224" />
         <Keyword name="BD$WORD56"  value="323" />
         <Keyword name="BD$WORD57"  value="128" />
         <Keyword name="BD$WORD58"  value="323" />
         <Keyword name="BD$WORD59"  value="96" />
         <Keyword name="BD$WORD6"  value="398" />
         <Keyword name="BD$WORD60"  value="323" />
         <Keyword name="BD$WORD61"  value="192" />
         <Keyword name="BD$WORD62"  value="323" />
         <Keyword name="BD$WORD63"  value="608" />
         <Keyword name="BD$WORD7"  value="398" />
         <Keyword name="BD$WORD8"  value="398" />
         <Keyword name="BD$WORD9"  value="398" />
         <Keyword name="CREATOR"  value="CellQuest Pro? 5.2.1" />
         <Keyword name="CYTNUM"  value="E97500676" />
         <Keyword name="CalibFile"  value="FALSE" />
         <Keyword name="END BATCH"  value="TRUE" />
         <Keyword name="FILE GUID"  value="521D8590-7B13-11DD-95DA-00145111085C" />
         <Keyword name="LOGIN NAME"  value="user-account" />
         <Keyword name="P7THRESVOL"  value="52" />
         <Keyword name="PANEL NAME"  value="Untitled Acquisition Tube List" />
         <Keyword name="START BATCH"  value="TRUE" />
         <Keyword name="TUBE NAME"  value="Untitled" />
         <Keyword name="WORKSTATION"  value="(Unavailable)" />
         <Keyword name="$P3S"  value="" />
         <Keyword name="$P4S"  value="" />
         <Keyword name="$P6S"  value="" />
       </Keywords>
       <SampleNode name="Data.002"  annotation=""  owningGroup=""  expanded="1"  sortPriority="10"  count="25000"  sampleID="2" >
         <Graph smoothing="0"  backColor="#ffffff"  foreColor="#000000"  type="Pseudocolor"  fast="1" >
           <Axis dimension="x"  name="FSC-H"  label=""  auto="auto" />
           <Axis dimension="y"  name="SSC-H"  label=""  auto="auto" />
           <GraphSettings level="5%"  smoothingHighResolution="1"  contourHighResolution="1"  histogramSmoothingCount="0"  graphResolution="256"  showOutliers="0"  drawLargeDots="0"  dotsToDraw="8000" />
           <GraphEnvironment showGrid="0"  showAxes="tnlTNL"  showGates="1"  showFreqOnPlots="1"  showGateNameOnPlots="1"  showMedians="0"  showUncomped="0"  addEventParam="0"  lastYAxisName="" >
             <TextTraits font="SansSerif"  size="11"  name="Labels"  style="plain"  color="#000000"  background="#00ffffff"  just="left" />
             <TextTraits font="SansSerif"  size="11"  name="LayoutGates"  style="plain"  color="#000000"  background="#00ffffff"  just="left" />
             <TextTraits font="SansSerif"  size="9"  name="Numbers"  style="plain"  color="#000000"  background="#00ffffff"  just="left" />
             <TextTraits font="SansSerif"  size="9"  name="Legend"  style="plain"  color="#000000"  background="#00ffffff"  just="left" />
             <WindowPosition x="0"  y="0"  width="0"  height="97"  displayed="0"  panelState="" />
           </GraphEnvironment>
         </Graph>
         <Subpopulations>
           <Population name="Forward Scatter, SSC-Height subset"  annotation=""  owningGroup=""  expanded="1"  sortPriority="10"  count="24480" >
             <Graph smoothing="0"  backColor="#ffffff"  foreColor="#000000"  heatMapStatParameter="FL1-H"  type="Pseudocolor"  fast="1" >
               <Axis dimension="x"  name="FL3-H"  label=""  auto="auto" />
               <Axis dimension="y"  name="FL3-A"  label=""  auto="auto" />
               <GraphSettings level="5%"  smoothingHighResolution="1"  contourHighResolution="1"  histogramSmoothingCount="0"  graphResolution="256"  showOutliers="0"  drawLargeDots="0"  dotsToDraw="8000" />
               <GraphEnvironment showGrid="0"  showAxes="tnlTNL"  showGates="1"  showFreqOnPlots="1"  showGateNameOnPlots="1"  showMedians="0"  showUncomped="0"  addEventParam="0"  lastYAxisName="" >
                 <TextTraits font="SansSerif"  size="11"  name="Labels"  style="plain"  color="#000000"  background="#00ffffff"  just="left" />
                 <TextTraits font="SansSerif"  size="11"  name="LayoutGates"  style="plain"  color="#000000"  background="#00ffffff"  just="left" />
                 <TextTraits font="SansSerif"  size="9"  name="Numbers"  style="plain"  color="#000000"  background="#00ffffff"  just="left" />
                 <TextTraits font="SansSerif"  size="9"  name="Legend"  style="plain"  color="#000000"  background="#00ffffff"  just="left" />
                 <WindowPosition x="619"  y="649"  width="390"  height="582"  displayed="0"  panelState="---" />
               </GraphEnvironment>
             </Graph>
             <Gate gating:id="ID1069769802" >
               <gating:PolygonGate eventsInside="1"  annoOffsetX="65"  annoOffsetY="-86"  tint="#ff00ff"  isTinted="0"  lineWeight="Hairline"  userDefined="1"  quadId="-1"  gateResolution="256" >
                 <gating:dimension>
                   <data-type:fcs-dimension data-type:name="FSC-H" />
                 </gating:dimension>
                 <gating:dimension>
                   <data-type:fcs-dimension data-type:name="SSC-H" />
                 </gating:dimension>
                 <gating:vertex>
                   <gating:coordinate data-type:value="189.4803149606" />
                   <gating:coordinate data-type:value="90.4738955823" />
                 </gating:vertex>
                 <gating:vertex>
                   <gating:coordinate data-type:value="266.0787401575" />
                   <gating:coordinate data-type:value="45.2369477912" />
                 </gating:vertex>
                 <gating:vertex>
                   <gating:coordinate data-type:value="378.9606299213" />
                   <gating:coordinate data-type:value="53.4618473896" />
                 </gating:vertex>
                 <gating:vertex>
                   <gating:coordinate data-type:value="503.937007874" />
                   <gating:coordinate data-type:value="131.5983935743" />
                 </gating:vertex>
                 <gating:vertex>
                   <gating:coordinate data-type:value="608.7559055118" />
                   <gating:coordinate data-type:value="226.1847389558" />
                 </gating:vertex>
                 <gating:vertex>
                   <gating:coordinate data-type:value="657.1338582677" />
                   <gating:coordinate data-type:value="522.281124498" />
                 </gating:vertex>
                 <gating:vertex>
                   <gating:coordinate data-type:value="459.5905511811" />
                   <gating:coordinate data-type:value="559.2931726908" />
                 </gating:vertex>
                 <gating:vertex>
                   <gating:coordinate data-type:value="229.7952755906" />
                   <gating:coordinate data-type:value="287.8714859438" />
                 </gating:vertex>
                 <gating:vertex>
                   <gating:coordinate data-type:value="169.3228346457" />
                   <gating:coordinate data-type:value="172.7228915663" />
                 </gating:vertex>
               </gating:PolygonGate>
             </Gate>
             <Subpopulations>
               <Population name="7-AAD, FL3-A subset"  annotation=""  owningGroup=""  expanded="1"  sortPriority="10"  count="18255" >
                 <Graph smoothing="0"  backColor="#ffffff"  foreColor="#000000"  heatMapStatParameter="FL1-H"  type="Pseudocolor"  fast="1" >
                   <Axis dimension="x"  name="FL3-H"  label=""  auto="auto" />
                   <Axis dimension="y"  name="FL4-H"  label=""  auto="auto" />
                   <GraphSettings level="5%"  smoothingHighResolution="1"  contourHighResolution="1"  histogramSmoothingCount="0"  graphResolution="256"  showOutliers="0"  drawLargeDots="0"  dotsToDraw="8000" />
                   <GraphEnvironment showGrid="0"  showAxes="tnlTNL"  showGates="1"  showFreqOnPlots="1"  showGateNameOnPlots="1"  showMedians="0"  showUncomped="0"  addEventParam="0"  lastYAxisName="" >
                     <TextTraits font="SansSerif"  size="11"  name="Labels"  style="plain"  color="#000000"  background="#00ffffff"  just="left" />
                     <TextTraits font="SansSerif"  size="11"  name="LayoutGates"  style="plain"  color="#000000"  background="#00ffffff"  just="left" />
                     <TextTraits font="SansSerif"  size="9"  name="Numbers"  style="plain"  color="#000000"  background="#00ffffff"  just="left" />
                     <TextTraits font="SansSerif"  size="9"  name="Legend"  style="plain"  color="#000000"  background="#00ffffff"  just="left" />
                     <WindowPosition x="2053"  y="33"  width="390"  height="582"  displayed="1"  panelState="---" />
                   </GraphEnvironment>
                   <WindowPosition x="2053"  y="33"  width="390"  height="582" />
                 </Graph>
                 <Gate gating:id="ID1407616969"  gating:parent_id="ID1069769802" >
                   <gating:PolygonGate eventsInside="1"  annoOffsetX="0"  annoOffsetY="0"  tint="#ff00ff"  isTinted="0"  lineWeight="Hairline"  userDefined="1"  quadId="-1"  gateResolution="256" >
                     <gating:dimension>
                       <data-type:fcs-dimension data-type:name="FL3-H" />
                     </gating:dimension>
                     <gating:dimension>
                       <data-type:fcs-dimension data-type:name="FL3-A" />
                     </gating:dimension>
                     <gating:vertex>
                       <gating:coordinate data-type:value="-16" />
                       <gating:coordinate data-type:value="15.5741444867" />
                     </gating:vertex>
                     <gating:vertex>
                       <gating:coordinate data-type:value="524" />
                       <gating:coordinate data-type:value="996.7452471483" />
                     </gating:vertex>
                     <gating:vertex>
                       <gating:coordinate data-type:value="996" />
                       <gating:coordinate data-type:value="988.9581749049" />
                     </gating:vertex>
                     <gating:vertex>
                       <gating:coordinate data-type:value="992" />
                       <gating:coordinate data-type:value="50.6159695817" />
                     </gating:vertex>
                     <gating:vertex>
                       <gating:coordinate data-type:value="148" />
                       <gating:coordinate data-type:value="-85.6577946768" />
                     </gating:vertex>
                   </gating:PolygonGate>
                 </Gate>
                 <Subpopulations>
                   <Population name="Q1: 7-AAD- , BrdU-APC+"  annotation=""  owningGroup=""  expanded="1"  sortPriority="11"  count="1320" >
                     <Graph smoothing="0"  backColor="#ffffff"  foreColor="#000000"  type="Pseudocolor"  fast="1" >
                       <Axis dimension="x"  name="FL3-H"  label=""  auto="auto" />
                       <Axis dimension="y"  name="FL4-H"  label=""  auto="auto" />
                       <GraphSettings level="5%"  smoothingHighResolution="1"  contourHighResolution="1"  histogramSmoothingCount="0"  graphResolution="256"  showOutliers="0"  drawLargeDots="0"  dotsToDraw="8000" />
                       <GraphEnvironment showGrid="0"  showAxes="tnlTNL"  showGates="1"  showFreqOnPlots="1"  showGateNameOnPlots="1"  showMedians="0"  showUncomped="0"  addEventParam="0"  lastYAxisName="" >
                         <TextTraits font="SansSerif"  size="11"  name="Labels"  style="plain"  color="#000000"  background="#00ffffff"  just="left" />
                         <TextTraits font="SansSerif"  size="11"  name="LayoutGates"  style="plain"  color="#000000"  background="#00ffffff"  just="left" />
                         <TextTraits font="SansSerif"  size="9"  name="Numbers"  style="plain"  color="#000000"  background="#00ffffff"  just="left" />
                         <TextTraits font="SansSerif"  size="9"  name="Legend"  style="plain"  color="#000000"  background="#00ffffff"  just="left" />
                         <WindowPosition x="0"  y="0"  width="0"  height="97"  displayed="0"  panelState="" />
                       </GraphEnvironment>
                     </Graph>
                     <Gate gating:id="ID286134094"  gating:parent_id="ID1407616969" >
                       <gating:RectangleGate eventsInside="1"  annoOffsetX="-16"  annoOffsetY="-70"  tint="#ff00ff"  isTinted="0"  lineWeight="Hairline"  userDefined="1"  percentX="0"  percentY="0" >
                         <gating:dimension gating:max="260.0" >
                           <data-type:fcs-dimension data-type:name="FL3-H" />
                         </gating:dimension>
                         <gating:dimension gating:min="23.37875031802143" >
                           <data-type:fcs-dimension data-type:name="FL4-H" />
                         </gating:dimension>
                       </gating:RectangleGate>
                     </Gate>
                   </Population>
                   <Population name="Q2: 7-AAD+ , BrdU-APC+"  annotation=""  owningGroup=""  expanded="1"  sortPriority="12"  count="1843" >
                     <Graph smoothing="0"  backColor="#ffffff"  foreColor="#000000"  type="Pseudocolor"  fast="1" >
                       <Axis dimension="x"  name="FL3-H"  label=""  auto="auto" />
                       <Axis dimension="y"  name="FL4-H"  label=""  auto="auto" />
                       <GraphSettings level="5%"  smoothingHighResolution="1"  contourHighResolution="1"  histogramSmoothingCount="0"  graphResolution="256"  showOutliers="0"  drawLargeDots="0"  dotsToDraw="8000" />
                       <GraphEnvironment showGrid="0"  showAxes="tnlTNL"  showGates="1"  showFreqOnPlots="1"  showGateNameOnPlots="1"  showMedians="0"  showUncomped="0"  addEventParam="0"  lastYAxisName="" >
                         <TextTraits font="SansSerif"  size="11"  name="Labels"  style="plain"  color="#000000"  background="#00ffffff"  just="left" />
                         <TextTraits font="SansSerif"  size="11"  name="LayoutGates"  style="plain"  color="#000000"  background="#00ffffff"  just="left" />
                         <TextTraits font="SansSerif"  size="9"  name="Numbers"  style="plain"  color="#000000"  background="#00ffffff"  just="left" />
                         <TextTraits font="SansSerif"  size="9"  name="Legend"  style="plain"  color="#000000"  background="#00ffffff"  just="left" />
                         <WindowPosition x="0"  y="0"  width="0"  height="97"  displayed="0"  panelState="" />
                       </GraphEnvironment>
                     </Graph>
                     <Gate gating:id="ID1187756747"  gating:parent_id="ID1407616969" >
                       <gating:RectangleGate eventsInside="1"  annoOffsetX="63"  annoOffsetY="-70"  tint="#ff00ff"  isTinted="0"  lineWeight="Hairline"  userDefined="1"  percentX="0"  percentY="0" >
                         <gating:dimension gating:min="260.0" >
                           <data-type:fcs-dimension data-type:name="FL3-H" />
                         </gating:dimension>
                         <gating:dimension gating:min="23.37875031802143" >
                           <data-type:fcs-dimension data-type:name="FL4-H" />
                         </gating:dimension>
                       </gating:RectangleGate>
                     </Gate>
                   </Population>
                   <Population name="Q3: 7-AAD- , BrdU-APC-"  annotation=""  owningGroup=""  expanded="1"  sortPriority="13"  count="12040" >
                     <Graph smoothing="0"  backColor="#ffffff"  foreColor="#000000"  type="Pseudocolor"  fast="1" >
                       <Axis dimension="x"  name="FL3-H"  label=""  auto="auto" />
                       <Axis dimension="y"  name="FL4-H"  label=""  auto="auto" />
                       <GraphSettings level="5%"  smoothingHighResolution="1"  contourHighResolution="1"  histogramSmoothingCount="0"  graphResolution="256"  showOutliers="0"  drawLargeDots="0"  dotsToDraw="8000" />
                       <GraphEnvironment showGrid="0"  showAxes="tnlTNL"  showGates="1"  showFreqOnPlots="1"  showGateNameOnPlots="1"  showMedians="0"  showUncomped="0"  addEventParam="0"  lastYAxisName="" >
                         <TextTraits font="SansSerif"  size="11"  name="Labels"  style="plain"  color="#000000"  background="#00ffffff"  just="left" />
                         <TextTraits font="SansSerif"  size="11"  name="LayoutGates"  style="plain"  color="#000000"  background="#00ffffff"  just="left" />
                         <TextTraits font="SansSerif"  size="9"  name="Numbers"  style="plain"  color="#000000"  background="#00ffffff"  just="left" />
                         <TextTraits font="SansSerif"  size="9"  name="Legend"  style="plain"  color="#000000"  background="#00ffffff"  just="left" />
                         <WindowPosition x="0"  y="0"  width="0"  height="97"  displayed="0"  panelState="" />
                       </GraphEnvironment>
                     </Graph>
                     <Gate gating:id="ID1645111148"  gating:parent_id="ID1407616969" >
                       <gating:RectangleGate eventsInside="1"  annoOffsetX="-16"  annoOffsetY="44"  tint="#ff00ff"  isTinted="0"  lineWeight="Hairline"  userDefined="1"  percentX="0"  percentY="0" >
                         <gating:dimension gating:max="260.0" >
                           <data-type:fcs-dimension data-type:name="FL3-H" />
                         </gating:dimension>
                         <gating:dimension gating:max="23.37875031802143" >
                           <data-type:fcs-dimension data-type:name="FL4-H" />
                         </gating:dimension>
                       </gating:RectangleGate>
                     </Gate>
                   </Population>
                   <Population name="Q4: 7-AAD+ , BrdU-APC-"  annotation=""  owningGroup=""  expanded="1"  sortPriority="14"  count="3052" >
                     <Graph smoothing="0"  backColor="#ffffff"  foreColor="#000000"  type="Pseudocolor"  fast="1" >
                       <Axis dimension="x"  name="FL3-H"  label=""  auto="auto" />
                       <Axis dimension="y"  name="FL4-H"  label=""  auto="auto" />
                       <GraphSettings level="5%"  smoothingHighResolution="1"  contourHighResolution="1"  histogramSmoothingCount="0"  graphResolution="256"  showOutliers="0"  drawLargeDots="0"  dotsToDraw="8000" />
                       <GraphEnvironment showGrid="0"  showAxes="tnlTNL"  showGates="1"  showFreqOnPlots="1"  showGateNameOnPlots="1"  showMedians="0"  showUncomped="0"  addEventParam="0"  lastYAxisName="" >
                         <TextTraits font="SansSerif"  size="11"  name="Labels"  style="plain"  color="#000000"  background="#00ffffff"  just="left" />
                         <TextTraits font="SansSerif"  size="11"  name="LayoutGates"  style="plain"  color="#000000"  background="#00ffffff"  just="left" />
                         <TextTraits font="SansSerif"  size="9"  name="Numbers"  style="plain"  color="#000000"  background="#00ffffff"  just="left" />
                         <TextTraits font="SansSerif"  size="9"  name="Legend"  style="plain"  color="#000000"  background="#00ffffff"  just="left" />
                         <WindowPosition x="0"  y="0"  width="0"  height="97"  displayed="0"  panelState="" />
                       </GraphEnvironment>
                     </Graph>
                     <Gate gating:id="ID95517739"  gating:parent_id="ID1407616969" >
                       <gating:RectangleGate eventsInside="1"  annoOffsetX="63"  annoOffsetY="44"  tint="#ff00ff"  isTinted="0"  lineWeight="Hairline"  userDefined="1"  percentX="0"  percentY="0" >
                         <gating:dimension gating:min="260.0" >
                           <data-type:fcs-dimension data-type:name="FL3-H" />
                         </gating:dimension>
                         <gating:dimension gating:max="23.37875031802143" >
                           <data-type:fcs-dimension data-type:name="FL4-H" />
                         </gating:dimension>
                       </gating:RectangleGate>
                     </Gate>
                   </Population>
                 </Subpopulations>
               </Population>
             </Subpopulations>
           </Population>
         </Subpopulations>
       </SampleNode>
     </Sample>
     <Sample>
       <DataSet uri="file:/Users/mk-chiba/Documents/005-Project/000-JMJD2B/080904APC/Data.003"  sampleID="3" />
       <Transformations>
         <transforms:linear transforms:minRange="0"  transforms:maxRange="1024"  gain="1" >
           <data-type:parameter data-type:name="FSC-H" />
         </transforms:linear>
         <transforms:linear transforms:minRange="0"  transforms:maxRange="1024"  gain="1" >
           <data-type:parameter data-type:name="SSC-H" />
         </transforms:linear>
         <transforms:log transforms:offset="1"  transforms:decades="4" >
           <data-type:parameter data-type:name="FL1-H" />
         </transforms:log>
         <transforms:log transforms:offset="1"  transforms:decades="3.0102999566" >
           <data-type:parameter data-type:name="FL2-H" />
         </transforms:log>
         <transforms:linear transforms:minRange="0"  transforms:maxRange="1024"  gain="1" >
           <data-type:parameter data-type:name="FL3-H" />
         </transforms:linear>
         <transforms:linear transforms:minRange="0"  transforms:maxRange="1024"  gain="1" >
           <data-type:parameter data-type:name="FL3-A" />
         </transforms:linear>
         <transforms:log transforms:offset="1"  transforms:decades="4" >
           <data-type:parameter data-type:name="FL4-H" />
         </transforms:log>
       </Transformations>
       <Keywords>
         <Keyword name="$BTIM"  value="23:27:48" />
         <Keyword name="$BYTEORD"  value="4,3,2,1" />
         <Keyword name="$CYT"  value="FACSCalibur" />
         <Keyword name="$DATATYPE"  value="I" />
         <Keyword name="$DATE"  value="04-Sep-08" />
         <Keyword name="$ETIM"  value="23:29:33" />
         <Keyword name="$FIL"  value="Data.003" />
         <Keyword name="$MODE"  value="L" />
         <Keyword name="$NEXTDATA"  value="0" />
         <Keyword name="$OP"  value="user-account" />
         <Keyword name="$P1B"  value="16" />
         <Keyword name="$P1E"  value="0,0" />
         <Keyword name="$P1N"  value="FSC-H" />
         <Keyword name="$P1R"  value="1024" />
         <Keyword name="$P1S"  value="Forward Scatter" />
         <Keyword name="$P2B"  value="16" />
         <Keyword name="$P2E"  value="0,0" />
         <Keyword name="$P2N"  value="SSC-H" />
         <Keyword name="$P2R"  value="1024" />
         <Keyword name="$P2S"  value="SSC-Height" />
         <Keyword name="$P3B"  value="16" />
         <Keyword name="$P3E"  value="4,0" />
         <Keyword name="$P3N"  value="FL1-H" />
         <Keyword name="$P3R"  value="1024" />
         <Keyword name="$P4B"  value="16" />
         <Keyword name="$P4E"  value="0,0" />
         <Keyword name="$P4N"  value="FL2-H" />
         <Keyword name="$P4R"  value="1024" />
         <Keyword name="$P5B"  value="16" />
         <Keyword name="$P5E"  value="0,0" />
         <Keyword name="$P5N"  value="FL3-H" />
         <Keyword name="$P5R"  value="1024" />
         <Keyword name="$P5S"  value="7-AAD" />
         <Keyword name="$P6B"  value="16" />
         <Keyword name="$P6E"  value="0,0" />
         <Keyword name="$P6N"  value="FL3-A" />
         <Keyword name="$P6R"  value="1024" />
         <Keyword name="$P7B"  value="16" />
         <Keyword name="$P7E"  value="4,0" />
         <Keyword name="$P7N"  value="FL4-H" />
         <Keyword name="$P7R"  value="1024" />
         <Keyword name="$P7S"  value="BrdU-APC" />
         <Keyword name="$PAR"  value="7" />
         <Keyword name="$SYS"  value="Macintosh System Software 10.4.9" />
         <Keyword name="$TOT"  value="25000" />
         <Keyword name="BD$AcqLibVersion"  value="4.2.1" />
         <Keyword name="BD$LASERMODE"  value="1" />
         <Keyword name="BD$NPAR"  value="7" />
         <Keyword name="BD$P1N"  value="FSC-H" />
         <Keyword name="BD$P2N"  value="SSC-H" />
         <Keyword name="BD$P3N"  value="FL1-H" />
         <Keyword name="BD$P4N"  value="FL2-H" />
         <Keyword name="BD$P5N"  value="FL3-H" />
         <Keyword name="BD$P6N"  value="FL3-A" />
         <Keyword name="BD$P7N"  value="FL4-H" />
         <Keyword name="BD$WORD0"  value="255" />
         <Keyword name="BD$WORD1"  value="281" />
         <Keyword name="BD$WORD10"  value="299" />
         <Keyword name="BD$WORD11"  value="288" />
         <Keyword name="BD$WORD12"  value="640" />
         <Keyword name="BD$WORD13"  value="4" />
         <Keyword name="BD$WORD14"  value="299" />
         <Keyword name="BD$WORD15"  value="450" />
         <Keyword name="BD$WORD16"  value="615" />
         <Keyword name="BD$WORD17"  value="658" />
         <Keyword name="BD$WORD18"  value="280" />
         <Keyword name="BD$WORD19"  value="100" />
         <Keyword name="BD$WORD2"  value="430" />
         <Keyword name="BD$WORD20"  value="100" />
         <Keyword name="BD$WORD21"  value="100" />
         <Keyword name="BD$WORD22"  value="100" />
         <Keyword name="BD$WORD23"  value="1" />
         <Keyword name="BD$WORD24"  value="1" />
         <Keyword name="BD$WORD25"  value="0" />
         <Keyword name="BD$WORD26"  value="1" />
         <Keyword name="BD$WORD27"  value="1" />
         <Keyword name="BD$WORD28"  value="136" />
         <Keyword name="BD$WORD29"  value="52" />
         <Keyword name="BD$WORD3"  value="586" />
         <Keyword name="BD$WORD30"  value="52" />
         <Keyword name="BD$WORD31"  value="52" />
         <Keyword name="BD$WORD32"  value="52" />
         <Keyword name="BD$WORD33"  value="52" />
         <Keyword name="BD$WORD34"  value="0" />
         <Keyword name="BD$WORD35"  value="0" />
         <Keyword name="BD$WORD36"  value="0" />
         <Keyword name="BD$WORD37"  value="0" />
         <Keyword name="BD$WORD38"  value="280" />
         <Keyword name="BD$WORD39"  value="3" />
         <Keyword name="BD$WORD4"  value="628" />
         <Keyword name="BD$WORD40"  value="4" />
         <Keyword name="BD$WORD41"  value="100" />
         <Keyword name="BD$WORD42"  value="214" />
         <Keyword name="BD$WORD43"  value="0" />
         <Keyword name="BD$WORD44"  value="1023" />
         <Keyword name="BD$WORD45"  value="1023" />
         <Keyword name="BD$WORD46"  value="1023" />
         <Keyword name="BD$WORD47"  value="53" />
         <Keyword name="BD$WORD48"  value="350" />
         <Keyword name="BD$WORD49"  value="240" />
         <Keyword name="BD$WORD5"  value="398" />
         <Keyword name="BD$WORD50"  value="0" />
         <Keyword name="BD$WORD51"  value="52" />
         <Keyword name="BD$WORD52"  value="329" />
         <Keyword name="BD$WORD53"  value="416" />
         <Keyword name="BD$WORD54"  value="323" />
         <Keyword name="BD$WORD55"  value="224" />
         <Keyword name="BD$WORD56"  value="323" />
         <Keyword name="BD$WORD57"  value="128" />
         <Keyword name="BD$WORD58"  value="323" />
         <Keyword name="BD$WORD59"  value="96" />
         <Keyword name="BD$WORD6"  value="398" />
         <Keyword name="BD$WORD60"  value="323" />
         <Keyword name="BD$WORD61"  value="192" />
         <Keyword name="BD$WORD62"  value="323" />
         <Keyword name="BD$WORD63"  value="608" />
         <Keyword name="BD$WORD7"  value="398" />
         <Keyword name="BD$WORD8"  value="398" />
         <Keyword name="BD$WORD9"  value="398" />
         <Keyword name="CREATOR"  value="CellQuest Pro? 5.2.1" />
         <Keyword name="CYTNUM"  value="E97500676" />
         <Keyword name="CalibFile"  value="FALSE" />
         <Keyword name="END BATCH"  value="TRUE" />
         <Keyword name="FILE GUID"  value="C1F9361E-7B13-11DD-95DA-00145111085C" />
         <Keyword name="LOGIN NAME"  value="user-account" />
         <Keyword name="P7THRESVOL"  value="52" />
         <Keyword name="PANEL NAME"  value="Untitled Acquisition Tube List" />
         <Keyword name="START BATCH"  value="TRUE" />
         <Keyword name="TUBE NAME"  value="Untitled" />
         <Keyword name="WORKSTATION"  value="(Unavailable)" />
         <Keyword name="$P3S"  value="" />
         <Keyword name="$P4S"  value="" />
         <Keyword name="$P6S"  value="" />
       </Keywords>
       <SampleNode name="Data.003"  annotation=""  owningGroup=""  expanded="1"  sortPriority="10"  count="25000"  sampleID="3" >
         <Graph smoothing="0"  backColor="#ffffff"  foreColor="#000000"  type="Pseudocolor"  fast="1" >
           <Axis dimension="x"  name="FSC-H"  label=""  auto="auto" />
           <Axis dimension="y"  name="SSC-H"  label=""  auto="auto" />
           <GraphSettings level="5%"  smoothingHighResolution="1"  contourHighResolution="1"  histogramSmoothingCount="0"  graphResolution="256"  showOutliers="0"  drawLargeDots="0"  dotsToDraw="8000" />
           <GraphEnvironment showGrid="0"  showAxes="tnlTNL"  showGates="1"  showFreqOnPlots="1"  showGateNameOnPlots="1"  showMedians="0"  showUncomped="0"  addEventParam="0"  lastYAxisName="" >
             <TextTraits font="SansSerif"  size="11"  name="Labels"  style="plain"  color="#000000"  background="#00ffffff"  just="left" />
             <TextTraits font="SansSerif"  size="11"  name="LayoutGates"  style="plain"  color="#000000"  background="#00ffffff"  just="left" />
             <TextTraits font="SansSerif"  size="9"  name="Numbers"  style="plain"  color="#000000"  background="#00ffffff"  just="left" />
             <TextTraits font="SansSerif"  size="9"  name="Legend"  style="plain"  color="#000000"  background="#00ffffff"  just="left" />
             <WindowPosition x="0"  y="0"  width="0"  height="97"  displayed="0"  panelState="" />
           </GraphEnvironment>
         </Graph>
         <Subpopulations>
           <Population name="Forward Scatter, SSC-Height subset"  annotation=""  owningGroup=""  expanded="1"  sortPriority="10"  count="24413" >
             <Graph smoothing="0"  backColor="#ffffff"  foreColor="#000000"  heatMapStatParameter="FL1-H"  type="Pseudocolor"  fast="1" >
               <Axis dimension="x"  name="FL3-H"  label=""  auto="auto" />
               <Axis dimension="y"  name="FL3-A"  label=""  auto="auto" />
               <GraphSettings level="5%"  smoothingHighResolution="1"  contourHighResolution="1"  histogramSmoothingCount="0"  graphResolution="256"  showOutliers="0"  drawLargeDots="0"  dotsToDraw="8000" />
               <GraphEnvironment showGrid="0"  showAxes="tnlTNL"  showGates="1"  showFreqOnPlots="1"  showGateNameOnPlots="1"  showMedians="0"  showUncomped="0"  addEventParam="0"  lastYAxisName="" >
                 <TextTraits font="SansSerif"  size="11"  name="Labels"  style="plain"  color="#000000"  background="#00ffffff"  just="left" />
                 <TextTraits font="SansSerif"  size="11"  name="LayoutGates"  style="plain"  color="#000000"  background="#00ffffff"  just="left" />
                 <TextTraits font="SansSerif"  size="9"  name="Numbers"  style="plain"  color="#000000"  background="#00ffffff"  just="left" />
                 <TextTraits font="SansSerif"  size="9"  name="Legend"  style="plain"  color="#000000"  background="#00ffffff"  just="left" />
                 <WindowPosition x="619"  y="649"  width="390"  height="582"  displayed="0"  panelState="---" />
               </GraphEnvironment>
             </Graph>
             <Gate gating:id="ID1712794216" >
               <gating:PolygonGate eventsInside="1"  annoOffsetX="65"  annoOffsetY="-86"  tint="#ff00ff"  isTinted="0"  lineWeight="Hairline"  userDefined="1"  quadId="-1"  gateResolution="256" >
                 <gating:dimension>
                   <data-type:fcs-dimension data-type:name="FSC-H" />
                 </gating:dimension>
                 <gating:dimension>
                   <data-type:fcs-dimension data-type:name="SSC-H" />
                 </gating:dimension>
                 <gating:vertex>
                   <gating:coordinate data-type:value="189.4803149606" />
                   <gating:coordinate data-type:value="90.4738955823" />
                 </gating:vertex>
                 <gating:vertex>
                   <gating:coordinate data-type:value="266.0787401575" />
                   <gating:coordinate data-type:value="45.2369477912" />
                 </gating:vertex>
                 <gating:vertex>
                   <gating:coordinate data-type:value="378.9606299213" />
                   <gating:coordinate data-type:value="53.4618473896" />
                 </gating:vertex>
                 <gating:vertex>
                   <gating:coordinate data-type:value="503.937007874" />
                   <gating:coordinate data-type:value="131.5983935743" />
                 </gating:vertex>
                 <gating:vertex>
                   <gating:coordinate data-type:value="608.7559055118" />
                   <gating:coordinate data-type:value="226.1847389558" />
                 </gating:vertex>
                 <gating:vertex>
                   <gating:coordinate data-type:value="657.1338582677" />
                   <gating:coordinate data-type:value="522.281124498" />
                 </gating:vertex>
                 <gating:vertex>
                   <gating:coordinate data-type:value="459.5905511811" />
                   <gating:coordinate data-type:value="559.2931726908" />
                 </gating:vertex>
                 <gating:vertex>
                   <gating:coordinate data-type:value="229.7952755906" />
                   <gating:coordinate data-type:value="287.8714859438" />
                 </gating:vertex>
                 <gating:vertex>
                   <gating:coordinate data-type:value="169.3228346457" />
                   <gating:coordinate data-type:value="172.7228915663" />
                 </gating:vertex>
               </gating:PolygonGate>
             </Gate>
             <Subpopulations>
               <Population name="7-AAD, FL3-A subset"  annotation=""  owningGroup=""  expanded="1"  sortPriority="10"  count="18894" >
                 <Graph smoothing="0"  backColor="#ffffff"  foreColor="#000000"  heatMapStatParameter="FL1-H"  type="Pseudocolor"  fast="1" >
                   <Axis dimension="x"  name="FL3-H"  label=""  auto="auto" />
                   <Axis dimension="y"  name="FL4-H"  label=""  auto="auto" />
                   <GraphSettings level="5%"  smoothingHighResolution="1"  contourHighResolution="1"  histogramSmoothingCount="0"  graphResolution="256"  showOutliers="0"  drawLargeDots="0"  dotsToDraw="8000" />
                   <GraphEnvironment showGrid="0"  showAxes="tnlTNL"  showGates="1"  showFreqOnPlots="1"  showGateNameOnPlots="1"  showMedians="0"  showUncomped="0"  addEventParam="0"  lastYAxisName="" >
                     <TextTraits font="SansSerif"  size="11"  name="Labels"  style="plain"  color="#000000"  background="#00ffffff"  just="left" />
                     <TextTraits font="SansSerif"  size="11"  name="LayoutGates"  style="plain"  color="#000000"  background="#00ffffff"  just="left" />
                     <TextTraits font="SansSerif"  size="9"  name="Numbers"  style="plain"  color="#000000"  background="#00ffffff"  just="left" />
                     <TextTraits font="SansSerif"  size="9"  name="Legend"  style="plain"  color="#000000"  background="#00ffffff"  just="left" />
                     <WindowPosition x="1682"  y="619"  width="390"  height="582"  displayed="0"  panelState="---" />
                   </GraphEnvironment>
                 </Graph>
                 <Gate gating:id="ID2017840850"  gating:parent_id="ID1712794216" >
                   <gating:PolygonGate eventsInside="1"  annoOffsetX="0"  annoOffsetY="0"  tint="#ff00ff"  isTinted="0"  lineWeight="Hairline"  userDefined="1"  quadId="-1"  gateResolution="256" >
                     <gating:dimension>
                       <data-type:fcs-dimension data-type:name="FL3-H" />
                     </gating:dimension>
                     <gating:dimension>
                       <data-type:fcs-dimension data-type:name="FL3-A" />
                     </gating:dimension>
                     <gating:vertex>
                       <gating:coordinate data-type:value="-16" />
                       <gating:coordinate data-type:value="15.5741444867" />
                     </gating:vertex>
                     <gating:vertex>
                       <gating:coordinate data-type:value="524" />
                       <gating:coordinate data-type:value="996.7452471483" />
                     </gating:vertex>
                     <gating:vertex>
                       <gating:coordinate data-type:value="996" />
                       <gating:coordinate data-type:value="988.9581749049" />
                     </gating:vertex>
                     <gating:vertex>
                       <gating:coordinate data-type:value="992" />
                       <gating:coordinate data-type:value="50.6159695817" />
                     </gating:vertex>
                     <gating:vertex>
                       <gating:coordinate data-type:value="148" />
                       <gating:coordinate data-type:value="-85.6577946768" />
                     </gating:vertex>
                   </gating:PolygonGate>
                 </Gate>
                 <Subpopulations>
                   <Population name="Q1: 7-AAD- , BrdU-APC+"  annotation=""  owningGroup=""  expanded="1"  sortPriority="11"  count="953" >
                     <Graph smoothing="0"  backColor="#ffffff"  foreColor="#000000"  type="Pseudocolor"  fast="1" >
                       <Axis dimension="x"  name="FL3-H"  label=""  auto="auto" />
                       <Axis dimension="y"  name="FL4-H"  label=""  auto="auto" />
                       <GraphSettings level="5%"  smoothingHighResolution="1"  contourHighResolution="1"  histogramSmoothingCount="0"  graphResolution="256"  showOutliers="0"  drawLargeDots="0"  dotsToDraw="8000" />
                       <GraphEnvironment showGrid="0"  showAxes="tnlTNL"  showGates="1"  showFreqOnPlots="1"  showGateNameOnPlots="1"  showMedians="0"  showUncomped="0"  addEventParam="0"  lastYAxisName="" >
                         <TextTraits font="SansSerif"  size="11"  name="Labels"  style="plain"  color="#000000"  background="#00ffffff"  just="left" />
                         <TextTraits font="SansSerif"  size="11"  name="LayoutGates"  style="plain"  color="#000000"  background="#00ffffff"  just="left" />
                         <TextTraits font="SansSerif"  size="9"  name="Numbers"  style="plain"  color="#000000"  background="#00ffffff"  just="left" />
                         <TextTraits font="SansSerif"  size="9"  name="Legend"  style="plain"  color="#000000"  background="#00ffffff"  just="left" />
                         <WindowPosition x="0"  y="0"  width="0"  height="97"  displayed="0"  panelState="" />
                       </GraphEnvironment>
                     </Graph>
                     <Gate gating:id="ID1135843920"  gating:parent_id="ID2017840850" >
                       <gating:RectangleGate eventsInside="1"  annoOffsetX="-16"  annoOffsetY="-70"  tint="#ff00ff"  isTinted="0"  lineWeight="Hairline"  userDefined="1"  percentX="0"  percentY="0" >
                         <gating:dimension gating:max="260.0" >
                           <data-type:fcs-dimension data-type:name="FL3-H" />
                         </gating:dimension>
                         <gating:dimension gating:min="23.37875031802143" >
                           <data-type:fcs-dimension data-type:name="FL4-H" />
                         </gating:dimension>
                       </gating:RectangleGate>
                     </Gate>
                   </Population>
                   <Population name="Q2: 7-AAD+ , BrdU-APC+"  annotation=""  owningGroup=""  expanded="1"  sortPriority="12"  count="1562" >
                     <Graph smoothing="0"  backColor="#ffffff"  foreColor="#000000"  type="Pseudocolor"  fast="1" >
                       <Axis dimension="x"  name="FL3-H"  label=""  auto="auto" />
                       <Axis dimension="y"  name="FL4-H"  label=""  auto="auto" />
                       <GraphSettings level="5%"  smoothingHighResolution="1"  contourHighResolution="1"  histogramSmoothingCount="0"  graphResolution="256"  showOutliers="0"  drawLargeDots="0"  dotsToDraw="8000" />
                       <GraphEnvironment showGrid="0"  showAxes="tnlTNL"  showGates="1"  showFreqOnPlots="1"  showGateNameOnPlots="1"  showMedians="0"  showUncomped="0"  addEventParam="0"  lastYAxisName="" >
                         <TextTraits font="SansSerif"  size="11"  name="Labels"  style="plain"  color="#000000"  background="#00ffffff"  just="left" />
                         <TextTraits font="SansSerif"  size="11"  name="LayoutGates"  style="plain"  color="#000000"  background="#00ffffff"  just="left" />
                         <TextTraits font="SansSerif"  size="9"  name="Numbers"  style="plain"  color="#000000"  background="#00ffffff"  just="left" />
                         <TextTraits font="SansSerif"  size="9"  name="Legend"  style="plain"  color="#000000"  background="#00ffffff"  just="left" />
                         <WindowPosition x="0"  y="0"  width="0"  height="97"  displayed="0"  panelState="" />
                       </GraphEnvironment>
                     </Graph>
                     <Gate gating:id="ID843113323"  gating:parent_id="ID2017840850" >
                       <gating:RectangleGate eventsInside="1"  annoOffsetX="63"  annoOffsetY="-70"  tint="#ff00ff"  isTinted="0"  lineWeight="Hairline"  userDefined="1"  percentX="0"  percentY="0" >
                         <gating:dimension gating:min="260.0" >
                           <data-type:fcs-dimension data-type:name="FL3-H" />
                         </gating:dimension>
                         <gating:dimension gating:min="23.37875031802143" >
                           <data-type:fcs-dimension data-type:name="FL4-H" />
                         </gating:dimension>
                       </gating:RectangleGate>
                     </Gate>
                   </Population>
                   <Population name="Q3: 7-AAD- , BrdU-APC-"  annotation=""  owningGroup=""  expanded="1"  sortPriority="13"  count="13117" >
                     <Graph smoothing="0"  backColor="#ffffff"  foreColor="#000000"  type="Pseudocolor"  fast="1" >
                       <Axis dimension="x"  name="FL3-H"  label=""  auto="auto" />
                       <Axis dimension="y"  name="FL4-H"  label=""  auto="auto" />
                       <GraphSettings level="5%"  smoothingHighResolution="1"  contourHighResolution="1"  histogramSmoothingCount="0"  graphResolution="256"  showOutliers="0"  drawLargeDots="0"  dotsToDraw="8000" />
                       <GraphEnvironment showGrid="0"  showAxes="tnlTNL"  showGates="1"  showFreqOnPlots="1"  showGateNameOnPlots="1"  showMedians="0"  showUncomped="0"  addEventParam="0"  lastYAxisName="" >
                         <TextTraits font="SansSerif"  size="11"  name="Labels"  style="plain"  color="#000000"  background="#00ffffff"  just="left" />
                         <TextTraits font="SansSerif"  size="11"  name="LayoutGates"  style="plain"  color="#000000"  background="#00ffffff"  just="left" />
                         <TextTraits font="SansSerif"  size="9"  name="Numbers"  style="plain"  color="#000000"  background="#00ffffff"  just="left" />
                         <TextTraits font="SansSerif"  size="9"  name="Legend"  style="plain"  color="#000000"  background="#00ffffff"  just="left" />
                         <WindowPosition x="0"  y="0"  width="0"  height="97"  displayed="0"  panelState="" />
                       </GraphEnvironment>
                     </Graph>
                     <Gate gating:id="ID1834736417"  gating:parent_id="ID2017840850" >
                       <gating:RectangleGate eventsInside="1"  annoOffsetX="-16"  annoOffsetY="44"  tint="#ff00ff"  isTinted="0"  lineWeight="Hairline"  userDefined="1"  percentX="0"  percentY="0" >
                         <gating:dimension gating:max="260.0" >
                           <data-type:fcs-dimension data-type:name="FL3-H" />
                         </gating:dimension>
                         <gating:dimension gating:max="23.37875031802143" >
                           <data-type:fcs-dimension data-type:name="FL4-H" />
                         </gating:dimension>
                       </gating:RectangleGate>
                     </Gate>
                   </Population>
                   <Population name="Q4: 7-AAD+ , BrdU-APC-"  annotation=""  owningGroup=""  expanded="1"  sortPriority="14"  count="3262" >
                     <Graph smoothing="0"  backColor="#ffffff"  foreColor="#000000"  type="Pseudocolor"  fast="1" >
                       <Axis dimension="x"  name="FL3-H"  label=""  auto="auto" />
                       <Axis dimension="y"  name="FL4-H"  label=""  auto="auto" />
                       <GraphSettings level="5%"  smoothingHighResolution="1"  contourHighResolution="1"  histogramSmoothingCount="0"  graphResolution="256"  showOutliers="0"  drawLargeDots="0"  dotsToDraw="8000" />
                       <GraphEnvironment showGrid="0"  showAxes="tnlTNL"  showGates="1"  showFreqOnPlots="1"  showGateNameOnPlots="1"  showMedians="0"  showUncomped="0"  addEventParam="0"  lastYAxisName="" >
                         <TextTraits font="SansSerif"  size="11"  name="Labels"  style="plain"  color="#000000"  background="#00ffffff"  just="left" />
                         <TextTraits font="SansSerif"  size="11"  name="LayoutGates"  style="plain"  color="#000000"  background="#00ffffff"  just="left" />
                         <TextTraits font="SansSerif"  size="9"  name="Numbers"  style="plain"  color="#000000"  background="#00ffffff"  just="left" />
                         <TextTraits font="SansSerif"  size="9"  name="Legend"  style="plain"  color="#000000"  background="#00ffffff"  just="left" />
                         <WindowPosition x="0"  y="0"  width="0"  height="97"  displayed="0"  panelState="" />
                       </GraphEnvironment>
                     </Graph>
                     <Gate gating:id="ID993962758"  gating:parent_id="ID2017840850" >
                       <gating:RectangleGate eventsInside="1"  annoOffsetX="63"  annoOffsetY="44"  tint="#ff00ff"  isTinted="0"  lineWeight="Hairline"  userDefined="1"  percentX="0"  percentY="0" >
                         <gating:dimension gating:min="260.0" >
                           <data-type:fcs-dimension data-type:name="FL3-H" />
                         </gating:dimension>
                         <gating:dimension gating:max="23.37875031802143" >
                           <data-type:fcs-dimension data-type:name="FL4-H" />
                         </gating:dimension>
                       </gating:RectangleGate>
                     </Gate>
                   </Population>
                 </Subpopulations>
               </Population>
             </Subpopulations>
           </Population>
         </Subpopulations>
       </SampleNode>
     </Sample>
     <Sample>
       <DataSet uri="file:/Users/mk-chiba/Documents/005-Project/000-JMJD2B/080904APC/Data.004"  sampleID="4" />
       <Transformations>
         <transforms:linear transforms:minRange="0"  transforms:maxRange="1024"  gain="1" >
           <data-type:parameter data-type:name="FSC-H" />
         </transforms:linear>
         <transforms:linear transforms:minRange="0"  transforms:maxRange="1024"  gain="1" >
           <data-type:parameter data-type:name="SSC-H" />
         </transforms:linear>
         <transforms:log transforms:offset="1"  transforms:decades="4" >
           <data-type:parameter data-type:name="FL1-H" />
         </transforms:log>
         <transforms:log transforms:offset="1"  transforms:decades="3.0102999566" >
           <data-type:parameter data-type:name="FL2-H" />
         </transforms:log>
         <transforms:linear transforms:minRange="0"  transforms:maxRange="1024"  gain="1" >
           <data-type:parameter data-type:name="FL3-H" />
         </transforms:linear>
         <transforms:linear transforms:minRange="0"  transforms:maxRange="1024"  gain="1" >
           <data-type:parameter data-type:name="FL3-A" />
         </transforms:linear>
         <transforms:log transforms:offset="1"  transforms:decades="4" >
           <data-type:parameter data-type:name="FL4-H" />
         </transforms:log>
       </Transformations>
       <Keywords>
         <Keyword name="$BTIM"  value="23:30:09" />
         <Keyword name="$BYTEORD"  value="4,3,2,1" />
         <Keyword name="$CYT"  value="FACSCalibur" />
         <Keyword name="$DATATYPE"  value="I" />
         <Keyword name="$DATE"  value="04-Sep-08" />
         <Keyword name="$ETIM"  value="23:32:21" />
         <Keyword name="$FIL"  value="Data.004" />
         <Keyword name="$MODE"  value="L" />
         <Keyword name="$NEXTDATA"  value="0" />
         <Keyword name="$OP"  value="user-account" />
         <Keyword name="$P1B"  value="16" />
         <Keyword name="$P1E"  value="0,0" />
         <Keyword name="$P1N"  value="FSC-H" />
         <Keyword name="$P1R"  value="1024" />
         <Keyword name="$P1S"  value="Forward Scatter" />
         <Keyword name="$P2B"  value="16" />
         <Keyword name="$P2E"  value="0,0" />
         <Keyword name="$P2N"  value="SSC-H" />
         <Keyword name="$P2R"  value="1024" />
         <Keyword name="$P2S"  value="SSC-Height" />
         <Keyword name="$P3B"  value="16" />
         <Keyword name="$P3E"  value="4,0" />
         <Keyword name="$P3N"  value="FL1-H" />
         <Keyword name="$P3R"  value="1024" />
         <Keyword name="$P4B"  value="16" />
         <Keyword name="$P4E"  value="0,0" />
         <Keyword name="$P4N"  value="FL2-H" />
         <Keyword name="$P4R"  value="1024" />
         <Keyword name="$P5B"  value="16" />
         <Keyword name="$P5E"  value="0,0" />
         <Keyword name="$P5N"  value="FL3-H" />
         <Keyword name="$P5R"  value="1024" />
         <Keyword name="$P5S"  value="7-AAD" />
         <Keyword name="$P6B"  value="16" />
         <Keyword name="$P6E"  value="0,0" />
         <Keyword name="$P6N"  value="FL3-A" />
         <Keyword name="$P6R"  value="1024" />
         <Keyword name="$P7B"  value="16" />
         <Keyword name="$P7E"  value="4,0" />
         <Keyword name="$P7N"  value="FL4-H" />
         <Keyword name="$P7R"  value="1024" />
         <Keyword name="$P7S"  value="BrdU-APC" />
         <Keyword name="$PAR"  value="7" />
         <Keyword name="$SYS"  value="Macintosh System Software 10.4.9" />
         <Keyword name="$TOT"  value="25000" />
         <Keyword name="BD$AcqLibVersion"  value="4.2.1" />
         <Keyword name="BD$LASERMODE"  value="1" />
         <Keyword name="BD$NPAR"  value="7" />
         <Keyword name="BD$P1N"  value="FSC-H" />
         <Keyword name="BD$P2N"  value="SSC-H" />
         <Keyword name="BD$P3N"  value="FL1-H" />
         <Keyword name="BD$P4N"  value="FL2-H" />
         <Keyword name="BD$P5N"  value="FL3-H" />
         <Keyword name="BD$P6N"  value="FL3-A" />
         <Keyword name="BD$P7N"  value="FL4-H" />
         <Keyword name="BD$WORD0"  value="255" />
         <Keyword name="BD$WORD1"  value="281" />
         <Keyword name="BD$WORD10"  value="300" />
         <Keyword name="BD$WORD11"  value="287" />
         <Keyword name="BD$WORD12"  value="640" />
         <Keyword name="BD$WORD13"  value="4" />
         <Keyword name="BD$WORD14"  value="299" />
         <Keyword name="BD$WORD15"  value="450" />
         <Keyword name="BD$WORD16"  value="615" />
         <Keyword name="BD$WORD17"  value="660" />
         <Keyword name="BD$WORD18"  value="280" />
         <Keyword name="BD$WORD19"  value="100" />
         <Keyword name="BD$WORD2"  value="429" />
         <Keyword name="BD$WORD20"  value="100" />
         <Keyword name="BD$WORD21"  value="100" />
         <Keyword name="BD$WORD22"  value="100" />
         <Keyword name="BD$WORD23"  value="1" />
         <Keyword name="BD$WORD24"  value="1" />
         <Keyword name="BD$WORD25"  value="0" />
         <Keyword name="BD$WORD26"  value="1" />
         <Keyword name="BD$WORD27"  value="1" />
         <Keyword name="BD$WORD28"  value="136" />
         <Keyword name="BD$WORD29"  value="52" />
         <Keyword name="BD$WORD3"  value="587" />
         <Keyword name="BD$WORD30"  value="52" />
         <Keyword name="BD$WORD31"  value="52" />
         <Keyword name="BD$WORD32"  value="52" />
         <Keyword name="BD$WORD33"  value="52" />
         <Keyword name="BD$WORD34"  value="0" />
         <Keyword name="BD$WORD35"  value="0" />
         <Keyword name="BD$WORD36"  value="0" />
         <Keyword name="BD$WORD37"  value="0" />
         <Keyword name="BD$WORD38"  value="280" />
         <Keyword name="BD$WORD39"  value="3" />
         <Keyword name="BD$WORD4"  value="630" />
         <Keyword name="BD$WORD40"  value="4" />
         <Keyword name="BD$WORD41"  value="100" />
         <Keyword name="BD$WORD42"  value="214" />
         <Keyword name="BD$WORD43"  value="0" />
         <Keyword name="BD$WORD44"  value="1023" />
         <Keyword name="BD$WORD45"  value="1023" />
         <Keyword name="BD$WORD46"  value="1023" />
         <Keyword name="BD$WORD47"  value="53" />
         <Keyword name="BD$WORD48"  value="350" />
         <Keyword name="BD$WORD49"  value="240" />
         <Keyword name="BD$WORD5"  value="398" />
         <Keyword name="BD$WORD50"  value="0" />
         <Keyword name="BD$WORD51"  value="52" />
         <Keyword name="BD$WORD52"  value="329" />
         <Keyword name="BD$WORD53"  value="416" />
         <Keyword name="BD$WORD54"  value="323" />
         <Keyword name="BD$WORD55"  value="224" />
         <Keyword name="BD$WORD56"  value="323" />
         <Keyword name="BD$WORD57"  value="128" />
         <Keyword name="BD$WORD58"  value="323" />
         <Keyword name="BD$WORD59"  value="96" />
         <Keyword name="BD$WORD6"  value="398" />
         <Keyword name="BD$WORD60"  value="323" />
         <Keyword name="BD$WORD61"  value="192" />
         <Keyword name="BD$WORD62"  value="323" />
         <Keyword name="BD$WORD63"  value="608" />
         <Keyword name="BD$WORD7"  value="398" />
         <Keyword name="BD$WORD8"  value="398" />
         <Keyword name="BD$WORD9"  value="398" />
         <Keyword name="CREATOR"  value="CellQuest Pro? 5.2.1" />
         <Keyword name="CYTNUM"  value="E97500676" />
         <Keyword name="CalibFile"  value="FALSE" />
         <Keyword name="END BATCH"  value="TRUE" />
         <Keyword name="FILE GUID"  value="1631DD8C-7B14-11DD-95DA-00145111085C" />
         <Keyword name="LOGIN NAME"  value="user-account" />
         <Keyword name="P7THRESVOL"  value="52" />
         <Keyword name="PANEL NAME"  value="Untitled Acquisition Tube List" />
         <Keyword name="START BATCH"  value="TRUE" />
         <Keyword name="TUBE NAME"  value="Untitled" />
         <Keyword name="WORKSTATION"  value="(Unavailable)" />
         <Keyword name="$P3S"  value="" />
         <Keyword name="$P4S"  value="" />
         <Keyword name="$P6S"  value="" />
       </Keywords>
       <SampleNode name="Data.004"  annotation=""  owningGroup=""  expanded="1"  sortPriority="10"  count="25000"  sampleID="4" >
         <Graph smoothing="0"  backColor="#ffffff"  foreColor="#000000"  type="Pseudocolor"  fast="1" >
           <Axis dimension="x"  name="FSC-H"  label=""  auto="auto" />
           <Axis dimension="y"  name="SSC-H"  label=""  auto="auto" />
           <GraphSettings level="5%"  smoothingHighResolution="1"  contourHighResolution="1"  histogramSmoothingCount="0"  graphResolution="256"  showOutliers="0"  drawLargeDots="0"  dotsToDraw="8000" />
           <GraphEnvironment showGrid="0"  showAxes="tnlTNL"  showGates="1"  showFreqOnPlots="1"  showGateNameOnPlots="1"  showMedians="0"  showUncomped="0"  addEventParam="0"  lastYAxisName="" >
             <TextTraits font="SansSerif"  size="11"  name="Labels"  style="plain"  color="#000000"  background="#00ffffff"  just="left" />
             <TextTraits font="SansSerif"  size="11"  name="LayoutGates"  style="plain"  color="#000000"  background="#00ffffff"  just="left" />
             <TextTraits font="SansSerif"  size="9"  name="Numbers"  style="plain"  color="#000000"  background="#00ffffff"  just="left" />
             <TextTraits font="SansSerif"  size="9"  name="Legend"  style="plain"  color="#000000"  background="#00ffffff"  just="left" />
             <WindowPosition x="0"  y="0"  width="0"  height="97"  displayed="0"  panelState="" />
           </GraphEnvironment>
         </Graph>
         <Subpopulations>
           <Population name="Forward Scatter, SSC-Height subset"  annotation=""  owningGroup=""  expanded="1"  sortPriority="10"  count="24568" >
             <Graph smoothing="0"  backColor="#ffffff"  foreColor="#000000"  heatMapStatParameter="FL1-H"  type="Pseudocolor"  fast="1" >
               <Axis dimension="x"  name="FL3-H"  label=""  auto="auto" />
               <Axis dimension="y"  name="FL3-A"  label=""  auto="auto" />
               <GraphSettings level="5%"  smoothingHighResolution="1"  contourHighResolution="1"  histogramSmoothingCount="0"  graphResolution="256"  showOutliers="0"  drawLargeDots="0"  dotsToDraw="8000" />
               <GraphEnvironment showGrid="0"  showAxes="tnlTNL"  showGates="1"  showFreqOnPlots="1"  showGateNameOnPlots="1"  showMedians="0"  showUncomped="0"  addEventParam="0"  lastYAxisName="" >
                 <TextTraits font="SansSerif"  size="11"  name="Labels"  style="plain"  color="#000000"  background="#00ffffff"  just="left" />
                 <TextTraits font="SansSerif"  size="11"  name="LayoutGates"  style="plain"  color="#000000"  background="#00ffffff"  just="left" />
                 <TextTraits font="SansSerif"  size="9"  name="Numbers"  style="plain"  color="#000000"  background="#00ffffff"  just="left" />
                 <TextTraits font="SansSerif"  size="9"  name="Legend"  style="plain"  color="#000000"  background="#00ffffff"  just="left" />
                 <WindowPosition x="619"  y="649"  width="390"  height="582"  displayed="0"  panelState="---" />
               </GraphEnvironment>
             </Graph>
             <Gate gating:id="ID1059471035" >
               <gating:PolygonGate eventsInside="1"  annoOffsetX="65"  annoOffsetY="-86"  tint="#ff00ff"  isTinted="0"  lineWeight="Hairline"  userDefined="1"  quadId="-1"  gateResolution="256" >
                 <gating:dimension>
                   <data-type:fcs-dimension data-type:name="FSC-H" />
                 </gating:dimension>
                 <gating:dimension>
                   <data-type:fcs-dimension data-type:name="SSC-H" />
                 </gating:dimension>
                 <gating:vertex>
                   <gating:coordinate data-type:value="189.4803149606" />
                   <gating:coordinate data-type:value="90.4738955823" />
                 </gating:vertex>
                 <gating:vertex>
                   <gating:coordinate data-type:value="266.0787401575" />
                   <gating:coordinate data-type:value="45.2369477912" />
                 </gating:vertex>
                 <gating:vertex>
                   <gating:coordinate data-type:value="378.9606299213" />
                   <gating:coordinate data-type:value="53.4618473896" />
                 </gating:vertex>
                 <gating:vertex>
                   <gating:coordinate data-type:value="503.937007874" />
                   <gating:coordinate data-type:value="131.5983935743" />
                 </gating:vertex>
                 <gating:vertex>
                   <gating:coordinate data-type:value="608.7559055118" />
                   <gating:coordinate data-type:value="226.1847389558" />
                 </gating:vertex>
                 <gating:vertex>
                   <gating:coordinate data-type:value="657.1338582677" />
                   <gating:coordinate data-type:value="522.281124498" />
                 </gating:vertex>
                 <gating:vertex>
                   <gating:coordinate data-type:value="459.5905511811" />
                   <gating:coordinate data-type:value="559.2931726908" />
                 </gating:vertex>
                 <gating:vertex>
                   <gating:coordinate data-type:value="229.7952755906" />
                   <gating:coordinate data-type:value="287.8714859438" />
                 </gating:vertex>
                 <gating:vertex>
                   <gating:coordinate data-type:value="169.3228346457" />
                   <gating:coordinate data-type:value="172.7228915663" />
                 </gating:vertex>
               </gating:PolygonGate>
             </Gate>
             <Subpopulations>
               <Population name="7-AAD, FL3-A subset"  annotation=""  owningGroup=""  expanded="1"  sortPriority="10"  count="21242" >
                 <Graph smoothing="0"  backColor="#ffffff"  foreColor="#000000"  heatMapStatParameter="FL1-H"  type="Pseudocolor"  fast="1" >
                   <Axis dimension="x"  name="FL3-H"  label=""  auto="auto" />
                   <Axis dimension="y"  name="FL4-H"  label=""  auto="auto" />
                   <GraphSettings level="5%"  smoothingHighResolution="1"  contourHighResolution="1"  histogramSmoothingCount="0"  graphResolution="256"  showOutliers="0"  drawLargeDots="0"  dotsToDraw="8000" />
                   <GraphEnvironment showGrid="0"  showAxes="tnlTNL"  showGates="1"  showFreqOnPlots="1"  showGateNameOnPlots="1"  showMedians="0"  showUncomped="0"  addEventParam="0"  lastYAxisName="" >
                     <TextTraits font="SansSerif"  size="11"  name="Labels"  style="plain"  color="#000000"  background="#00ffffff"  just="left" />
                     <TextTraits font="SansSerif"  size="11"  name="LayoutGates"  style="plain"  color="#000000"  background="#00ffffff"  just="left" />
                     <TextTraits font="SansSerif"  size="9"  name="Numbers"  style="plain"  color="#000000"  background="#00ffffff"  just="left" />
                     <TextTraits font="SansSerif"  size="9"  name="Legend"  style="plain"  color="#000000"  background="#00ffffff"  just="left" />
                     <WindowPosition x="2449"  y="36"  width="390"  height="582"  displayed="1"  panelState="---" />
                   </GraphEnvironment>
                   <WindowPosition x="2449"  y="36"  width="390"  height="582" />
                 </Graph>
                 <Gate gating:id="ID498367984"  gating:parent_id="ID1059471035" >
                   <gating:PolygonGate eventsInside="1"  annoOffsetX="0"  annoOffsetY="0"  tint="#ff00ff"  isTinted="0"  lineWeight="Hairline"  userDefined="1"  quadId="-1"  gateResolution="256" >
                     <gating:dimension>
                       <data-type:fcs-dimension data-type:name="FL3-H" />
                     </gating:dimension>
                     <gating:dimension>
                       <data-type:fcs-dimension data-type:name="FL3-A" />
                     </gating:dimension>
                     <gating:vertex>
                       <gating:coordinate data-type:value="-16" />
                       <gating:coordinate data-type:value="15.5741444867" />
                     </gating:vertex>
                     <gating:vertex>
                       <gating:coordinate data-type:value="524" />
                       <gating:coordinate data-type:value="996.7452471483" />
                     </gating:vertex>
                     <gating:vertex>
                       <gating:coordinate data-type:value="996" />
                       <gating:coordinate data-type:value="988.9581749049" />
                     </gating:vertex>
                     <gating:vertex>
                       <gating:coordinate data-type:value="992" />
                       <gating:coordinate data-type:value="50.6159695817" />
                     </gating:vertex>
                     <gating:vertex>
                       <gating:coordinate data-type:value="148" />
                       <gating:coordinate data-type:value="-85.6577946768" />
                     </gating:vertex>
                   </gating:PolygonGate>
                 </Gate>
                 <Subpopulations>
                   <Population name="Q1: 7-AAD- , BrdU-APC+"  annotation=""  owningGroup=""  expanded="1"  sortPriority="11"  count="450" >
                     <Graph smoothing="0"  backColor="#ffffff"  foreColor="#000000"  type="Pseudocolor"  fast="1" >
                       <Axis dimension="x"  name="FL3-H"  label=""  auto="auto" />
                       <Axis dimension="y"  name="FL4-H"  label=""  auto="auto" />
                       <GraphSettings level="5%"  smoothingHighResolution="1"  contourHighResolution="1"  histogramSmoothingCount="0"  graphResolution="256"  showOutliers="0"  drawLargeDots="0"  dotsToDraw="8000" />
                       <GraphEnvironment showGrid="0"  showAxes="tnlTNL"  showGates="1"  showFreqOnPlots="1"  showGateNameOnPlots="1"  showMedians="0"  showUncomped="0"  addEventParam="0"  lastYAxisName="" >
                         <TextTraits font="SansSerif"  size="11"  name="Labels"  style="plain"  color="#000000"  background="#00ffffff"  just="left" />
                         <TextTraits font="SansSerif"  size="11"  name="LayoutGates"  style="plain"  color="#000000"  background="#00ffffff"  just="left" />
                         <TextTraits font="SansSerif"  size="9"  name="Numbers"  style="plain"  color="#000000"  background="#00ffffff"  just="left" />
                         <TextTraits font="SansSerif"  size="9"  name="Legend"  style="plain"  color="#000000"  background="#00ffffff"  just="left" />
                         <WindowPosition x="0"  y="0"  width="0"  height="97"  displayed="0"  panelState="" />
                       </GraphEnvironment>
                     </Graph>
                     <Gate gating:id="ID1045327914"  gating:parent_id="ID498367984" >
                       <gating:RectangleGate eventsInside="1"  annoOffsetX="-16"  annoOffsetY="-70"  tint="#ff00ff"  isTinted="0"  lineWeight="Hairline"  userDefined="1"  percentX="0"  percentY="0" >
                         <gating:dimension gating:max="260.0" >
                           <data-type:fcs-dimension data-type:name="FL3-H" />
                         </gating:dimension>
                         <gating:dimension gating:min="23.37875031802143" >
                           <data-type:fcs-dimension data-type:name="FL4-H" />
                         </gating:dimension>
                       </gating:RectangleGate>
                     </Gate>
                   </Population>
                   <Population name="Q2: 7-AAD+ , BrdU-APC+"  annotation=""  owningGroup=""  expanded="1"  sortPriority="12"  count="648" >
                     <Graph smoothing="0"  backColor="#ffffff"  foreColor="#000000"  type="Pseudocolor"  fast="1" >
                       <Axis dimension="x"  name="FL3-H"  label=""  auto="auto" />
                       <Axis dimension="y"  name="FL4-H"  label=""  auto="auto" />
                       <GraphSettings level="5%"  smoothingHighResolution="1"  contourHighResolution="1"  histogramSmoothingCount="0"  graphResolution="256"  showOutliers="0"  drawLargeDots="0"  dotsToDraw="8000" />
                       <GraphEnvironment showGrid="0"  showAxes="tnlTNL"  showGates="1"  showFreqOnPlots="1"  showGateNameOnPlots="1"  showMedians="0"  showUncomped="0"  addEventParam="0"  lastYAxisName="" >
                         <TextTraits font="SansSerif"  size="11"  name="Labels"  style="plain"  color="#000000"  background="#00ffffff"  just="left" />
                         <TextTraits font="SansSerif"  size="11"  name="LayoutGates"  style="plain"  color="#000000"  background="#00ffffff"  just="left" />
                         <TextTraits font="SansSerif"  size="9"  name="Numbers"  style="plain"  color="#000000"  background="#00ffffff"  just="left" />
                         <TextTraits font="SansSerif"  size="9"  name="Legend"  style="plain"  color="#000000"  background="#00ffffff"  just="left" />
                         <WindowPosition x="0"  y="0"  width="0"  height="97"  displayed="0"  panelState="" />
                       </GraphEnvironment>
                     </Graph>
                     <Gate gating:id="ID348917195"  gating:parent_id="ID498367984" >
                       <gating:RectangleGate eventsInside="1"  annoOffsetX="63"  annoOffsetY="-70"  tint="#ff00ff"  isTinted="0"  lineWeight="Hairline"  userDefined="1"  percentX="0"  percentY="0" >
                         <gating:dimension gating:min="260.0" >
                           <data-type:fcs-dimension data-type:name="FL3-H" />
                         </gating:dimension>
                         <gating:dimension gating:min="23.37875031802143" >
                           <data-type:fcs-dimension data-type:name="FL4-H" />
                         </gating:dimension>
                       </gating:RectangleGate>
                     </Gate>
                   </Population>
                   <Population name="Q3: 7-AAD- , BrdU-APC-"  annotation=""  owningGroup=""  expanded="1"  sortPriority="13"  count="18015" >
                     <Graph smoothing="0"  backColor="#ffffff"  foreColor="#000000"  type="Pseudocolor"  fast="1" >
                       <Axis dimension="x"  name="FL3-H"  label=""  auto="auto" />
                       <Axis dimension="y"  name="FL4-H"  label=""  auto="auto" />
                       <GraphSettings level="5%"  smoothingHighResolution="1"  contourHighResolution="1"  histogramSmoothingCount="0"  graphResolution="256"  showOutliers="0"  drawLargeDots="0"  dotsToDraw="8000" />
                       <GraphEnvironment showGrid="0"  showAxes="tnlTNL"  showGates="1"  showFreqOnPlots="1"  showGateNameOnPlots="1"  showMedians="0"  showUncomped="0"  addEventParam="0"  lastYAxisName="" >
                         <TextTraits font="SansSerif"  size="11"  name="Labels"  style="plain"  color="#000000"  background="#00ffffff"  just="left" />
                         <TextTraits font="SansSerif"  size="11"  name="LayoutGates"  style="plain"  color="#000000"  background="#00ffffff"  just="left" />
                         <TextTraits font="SansSerif"  size="9"  name="Numbers"  style="plain"  color="#000000"  background="#00ffffff"  just="left" />
                         <TextTraits font="SansSerif"  size="9"  name="Legend"  style="plain"  color="#000000"  background="#00ffffff"  just="left" />
                         <WindowPosition x="0"  y="0"  width="0"  height="97"  displayed="0"  panelState="" />
                       </GraphEnvironment>
                     </Graph>
                     <Gate gating:id="ID445721103"  gating:parent_id="ID498367984" >
                       <gating:RectangleGate eventsInside="1"  annoOffsetX="-16"  annoOffsetY="44"  tint="#ff00ff"  isTinted="0"  lineWeight="Hairline"  userDefined="1"  percentX="0"  percentY="0" >
                         <gating:dimension gating:max="260.0" >
                           <data-type:fcs-dimension data-type:name="FL3-H" />
                         </gating:dimension>
                         <gating:dimension gating:max="23.37875031802143" >
                           <data-type:fcs-dimension data-type:name="FL4-H" />
                         </gating:dimension>
                       </gating:RectangleGate>
                     </Gate>
                   </Population>
                   <Population name="Q4: 7-AAD+ , BrdU-APC-"  annotation=""  owningGroup=""  expanded="1"  sortPriority="14"  count="2129" >
                     <Graph smoothing="0"  backColor="#ffffff"  foreColor="#000000"  type="Pseudocolor"  fast="1" >
                       <Axis dimension="x"  name="FL3-H"  label=""  auto="auto" />
                       <Axis dimension="y"  name="FL4-H"  label=""  auto="auto" />
                       <GraphSettings level="5%"  smoothingHighResolution="1"  contourHighResolution="1"  histogramSmoothingCount="0"  graphResolution="256"  showOutliers="0"  drawLargeDots="0"  dotsToDraw="8000" />
                       <GraphEnvironment showGrid="0"  showAxes="tnlTNL"  showGates="1"  showFreqOnPlots="1"  showGateNameOnPlots="1"  showMedians="0"  showUncomped="0"  addEventParam="0"  lastYAxisName="" >
                         <TextTraits font="SansSerif"  size="11"  name="Labels"  style="plain"  color="#000000"  background="#00ffffff"  just="left" />
                         <TextTraits font="SansSerif"  size="11"  name="LayoutGates"  style="plain"  color="#000000"  background="#00ffffff"  just="left" />
                         <TextTraits font="SansSerif"  size="9"  name="Numbers"  style="plain"  color="#000000"  background="#00ffffff"  just="left" />
                         <TextTraits font="SansSerif"  size="9"  name="Legend"  style="plain"  color="#000000"  background="#00ffffff"  just="left" />
                         <WindowPosition x="0"  y="0"  width="0"  height="97"  displayed="0"  panelState="" />
                       </GraphEnvironment>
                     </Graph>
                     <Gate gating:id="ID611618640"  gating:parent_id="ID498367984" >
                       <gating:RectangleGate eventsInside="1"  annoOffsetX="63"  annoOffsetY="44"  tint="#ff00ff"  isTinted="0"  lineWeight="Hairline"  userDefined="1"  percentX="0"  percentY="0" >
                         <gating:dimension gating:min="260.0" >
                           <data-type:fcs-dimension data-type:name="FL3-H" />
                         </gating:dimension>
                         <gating:dimension gating:max="23.37875031802143" >
                           <data-type:fcs-dimension data-type:name="FL4-H" />
                         </gating:dimension>
                       </gating:RectangleGate>
                     </Gate>
                   </Population>
                 </Subpopulations>
               </Population>
             </Subpopulations>
           </Population>
         </Subpopulations>
       </SampleNode>
     </Sample>
     <Sample>
       <DataSet uri="file:/Users/mk-chiba/Documents/005-Project/000-JMJD2B/080904APC/Data.005"  sampleID="5" />
       <Transformations>
         <transforms:linear transforms:minRange="0"  transforms:maxRange="1024"  gain="1" >
           <data-type:parameter data-type:name="FSC-H" />
         </transforms:linear>
         <transforms:linear transforms:minRange="0"  transforms:maxRange="1024"  gain="1" >
           <data-type:parameter data-type:name="SSC-H" />
         </transforms:linear>
         <transforms:log transforms:offset="1"  transforms:decades="4" >
           <data-type:parameter data-type:name="FL1-H" />
         </transforms:log>
         <transforms:log transforms:offset="1"  transforms:decades="3.0102999566" >
           <data-type:parameter data-type:name="FL2-H" />
         </transforms:log>
         <transforms:linear transforms:minRange="0"  transforms:maxRange="1024"  gain="1" >
           <data-type:parameter data-type:name="FL3-H" />
         </transforms:linear>
         <transforms:linear transforms:minRange="0"  transforms:maxRange="1024"  gain="1" >
           <data-type:parameter data-type:name="FL3-A" />
         </transforms:linear>
         <transforms:log transforms:offset="1"  transforms:decades="4" >
           <data-type:parameter data-type:name="FL4-H" />
         </transforms:log>
       </Transformations>
       <Keywords>
         <Keyword name="$BTIM"  value="23:33:07" />
         <Keyword name="$BYTEORD"  value="4,3,2,1" />
         <Keyword name="$CYT"  value="FACSCalibur" />
         <Keyword name="$DATATYPE"  value="I" />
         <Keyword name="$DATE"  value="04-Sep-08" />
         <Keyword name="$ETIM"  value="23:35:36" />
         <Keyword name="$FIL"  value="Data.005" />
         <Keyword name="$MODE"  value="L" />
         <Keyword name="$NEXTDATA"  value="0" />
         <Keyword name="$OP"  value="user-account" />
         <Keyword name="$P1B"  value="16" />
         <Keyword name="$P1E"  value="0,0" />
         <Keyword name="$P1N"  value="FSC-H" />
         <Keyword name="$P1R"  value="1024" />
         <Keyword name="$P1S"  value="Forward Scatter" />
         <Keyword name="$P2B"  value="16" />
         <Keyword name="$P2E"  value="0,0" />
         <Keyword name="$P2N"  value="SSC-H" />
         <Keyword name="$P2R"  value="1024" />
         <Keyword name="$P2S"  value="SSC-Height" />
         <Keyword name="$P3B"  value="16" />
         <Keyword name="$P3E"  value="4,0" />
         <Keyword name="$P3N"  value="FL1-H" />
         <Keyword name="$P3R"  value="1024" />
         <Keyword name="$P4B"  value="16" />
         <Keyword name="$P4E"  value="0,0" />
         <Keyword name="$P4N"  value="FL2-H" />
         <Keyword name="$P4R"  value="1024" />
         <Keyword name="$P5B"  value="16" />
         <Keyword name="$P5E"  value="0,0" />
         <Keyword name="$P5N"  value="FL3-H" />
         <Keyword name="$P5R"  value="1024" />
         <Keyword name="$P5S"  value="7-AAD" />
         <Keyword name="$P6B"  value="16" />
         <Keyword name="$P6E"  value="0,0" />
         <Keyword name="$P6N"  value="FL3-A" />
         <Keyword name="$P6R"  value="1024" />
         <Keyword name="$P7B"  value="16" />
         <Keyword name="$P7E"  value="4,0" />
         <Keyword name="$P7N"  value="FL4-H" />
         <Keyword name="$P7R"  value="1024" />
         <Keyword name="$P7S"  value="BrdU-APC" />
         <Keyword name="$PAR"  value="7" />
         <Keyword name="$SYS"  value="Macintosh System Software 10.4.9" />
         <Keyword name="$TOT"  value="25000" />
         <Keyword name="BD$AcqLibVersion"  value="4.2.1" />
         <Keyword name="BD$LASERMODE"  value="1" />
         <Keyword name="BD$NPAR"  value="7" />
         <Keyword name="BD$P1N"  value="FSC-H" />
         <Keyword name="BD$P2N"  value="SSC-H" />
         <Keyword name="BD$P3N"  value="FL1-H" />
         <Keyword name="BD$P4N"  value="FL2-H" />
         <Keyword name="BD$P5N"  value="FL3-H" />
         <Keyword name="BD$P6N"  value="FL3-A" />
         <Keyword name="BD$P7N"  value="FL4-H" />
         <Keyword name="BD$WORD0"  value="255" />
         <Keyword name="BD$WORD1"  value="291" />
         <Keyword name="BD$WORD10"  value="300" />
         <Keyword name="BD$WORD11"  value="287" />
         <Keyword name="BD$WORD12"  value="639" />
         <Keyword name="BD$WORD13"  value="4" />
         <Keyword name="BD$WORD14"  value="299" />
         <Keyword name="BD$WORD15"  value="450" />
         <Keyword name="BD$WORD16"  value="615" />
         <Keyword name="BD$WORD17"  value="653" />
         <Keyword name="BD$WORD18"  value="280" />
         <Keyword name="BD$WORD19"  value="100" />
         <Keyword name="BD$WORD2"  value="429" />
         <Keyword name="BD$WORD20"  value="100" />
         <Keyword name="BD$WORD21"  value="100" />
         <Keyword name="BD$WORD22"  value="100" />
         <Keyword name="BD$WORD23"  value="1" />
         <Keyword name="BD$WORD24"  value="1" />
         <Keyword name="BD$WORD25"  value="0" />
         <Keyword name="BD$WORD26"  value="1" />
         <Keyword name="BD$WORD27"  value="1" />
         <Keyword name="BD$WORD28"  value="136" />
         <Keyword name="BD$WORD29"  value="52" />
         <Keyword name="BD$WORD3"  value="586" />
         <Keyword name="BD$WORD30"  value="52" />
         <Keyword name="BD$WORD31"  value="52" />
         <Keyword name="BD$WORD32"  value="52" />
         <Keyword name="BD$WORD33"  value="52" />
         <Keyword name="BD$WORD34"  value="0" />
         <Keyword name="BD$WORD35"  value="0" />
         <Keyword name="BD$WORD36"  value="0" />
         <Keyword name="BD$WORD37"  value="0" />
         <Keyword name="BD$WORD38"  value="280" />
         <Keyword name="BD$WORD39"  value="3" />
         <Keyword name="BD$WORD4"  value="623" />
         <Keyword name="BD$WORD40"  value="4" />
         <Keyword name="BD$WORD41"  value="100" />
         <Keyword name="BD$WORD42"  value="214" />
         <Keyword name="BD$WORD43"  value="0" />
         <Keyword name="BD$WORD44"  value="1023" />
         <Keyword name="BD$WORD45"  value="1023" />
         <Keyword name="BD$WORD46"  value="1023" />
         <Keyword name="BD$WORD47"  value="53" />
         <Keyword name="BD$WORD48"  value="350" />
         <Keyword name="BD$WORD49"  value="240" />
         <Keyword name="BD$WORD5"  value="398" />
         <Keyword name="BD$WORD50"  value="0" />
         <Keyword name="BD$WORD51"  value="52" />
         <Keyword name="BD$WORD52"  value="329" />
         <Keyword name="BD$WORD53"  value="416" />
         <Keyword name="BD$WORD54"  value="323" />
         <Keyword name="BD$WORD55"  value="224" />
         <Keyword name="BD$WORD56"  value="323" />
         <Keyword name="BD$WORD57"  value="128" />
         <Keyword name="BD$WORD58"  value="323" />
         <Keyword name="BD$WORD59"  value="96" />
         <Keyword name="BD$WORD6"  value="398" />
         <Keyword name="BD$WORD60"  value="323" />
         <Keyword name="BD$WORD61"  value="192" />
         <Keyword name="BD$WORD62"  value="323" />
         <Keyword name="BD$WORD63"  value="608" />
         <Keyword name="BD$WORD7"  value="398" />
         <Keyword name="BD$WORD8"  value="398" />
         <Keyword name="BD$WORD9"  value="398" />
         <Keyword name="CREATOR"  value="CellQuest Pro? 5.2.1" />
         <Keyword name="CYTNUM"  value="E97500676" />
         <Keyword name="CalibFile"  value="FALSE" />
         <Keyword name="END BATCH"  value="TRUE" />
         <Keyword name="FILE GUID"  value="808F2888-7B14-11DD-95DA-00145111085C" />
         <Keyword name="LOGIN NAME"  value="user-account" />
         <Keyword name="P7THRESVOL"  value="52" />
         <Keyword name="PANEL NAME"  value="Untitled Acquisition Tube List" />
         <Keyword name="START BATCH"  value="TRUE" />
         <Keyword name="TUBE NAME"  value="Untitled" />
         <Keyword name="WORKSTATION"  value="(Unavailable)" />
         <Keyword name="$P3S"  value="" />
         <Keyword name="$P4S"  value="" />
         <Keyword name="$P6S"  value="" />
       </Keywords>
       <SampleNode name="Data.005"  annotation=""  owningGroup=""  expanded="1"  sortPriority="10"  count="25000"  sampleID="5" >
         <Graph smoothing="0"  backColor="#ffffff"  foreColor="#000000"  type="Pseudocolor"  fast="1" >
           <Axis dimension="x"  name="FSC-H"  label=""  auto="auto" />
           <Axis dimension="y"  name="SSC-H"  label=""  auto="auto" />
           <GraphSettings level="5%"  smoothingHighResolution="1"  contourHighResolution="1"  histogramSmoothingCount="0"  graphResolution="256"  showOutliers="0"  drawLargeDots="0"  dotsToDraw="8000" />
           <GraphEnvironment showGrid="0"  showAxes="tnlTNL"  showGates="1"  showFreqOnPlots="1"  showGateNameOnPlots="1"  showMedians="0"  showUncomped="0"  addEventParam="0"  lastYAxisName="" >
             <TextTraits font="SansSerif"  size="11"  name="Labels"  style="plain"  color="#000000"  background="#00ffffff"  just="left" />
             <TextTraits font="SansSerif"  size="11"  name="LayoutGates"  style="plain"  color="#000000"  background="#00ffffff"  just="left" />
             <TextTraits font="SansSerif"  size="9"  name="Numbers"  style="plain"  color="#000000"  background="#00ffffff"  just="left" />
             <TextTraits font="SansSerif"  size="9"  name="Legend"  style="plain"  color="#000000"  background="#00ffffff"  just="left" />
             <WindowPosition x="0"  y="0"  width="0"  height="97"  displayed="0"  panelState="" />
           </GraphEnvironment>
         </Graph>
         <Subpopulations>
           <Population name="Forward Scatter, SSC-Height subset"  annotation=""  owningGroup=""  expanded="1"  sortPriority="10"  count="24494" >
             <Graph smoothing="0"  backColor="#ffffff"  foreColor="#000000"  heatMapStatParameter="FL1-H"  type="Pseudocolor"  fast="1" >
               <Axis dimension="x"  name="FL3-H"  label=""  auto="auto" />
               <Axis dimension="y"  name="FL3-A"  label=""  auto="auto" />
               <GraphSettings level="5%"  smoothingHighResolution="1"  contourHighResolution="1"  histogramSmoothingCount="0"  graphResolution="256"  showOutliers="0"  drawLargeDots="0"  dotsToDraw="8000" />
               <GraphEnvironment showGrid="0"  showAxes="tnlTNL"  showGates="1"  showFreqOnPlots="1"  showGateNameOnPlots="1"  showMedians="0"  showUncomped="0"  addEventParam="0"  lastYAxisName="" >
                 <TextTraits font="SansSerif"  size="11"  name="Labels"  style="plain"  color="#000000"  background="#00ffffff"  just="left" />
                 <TextTraits font="SansSerif"  size="11"  name="LayoutGates"  style="plain"  color="#000000"  background="#00ffffff"  just="left" />
                 <TextTraits font="SansSerif"  size="9"  name="Numbers"  style="plain"  color="#000000"  background="#00ffffff"  just="left" />
                 <TextTraits font="SansSerif"  size="9"  name="Legend"  style="plain"  color="#000000"  background="#00ffffff"  just="left" />
                 <WindowPosition x="619"  y="649"  width="390"  height="582"  displayed="0"  panelState="---" />
               </GraphEnvironment>
             </Graph>
             <Gate gating:id="ID1663894288" >
               <gating:PolygonGate eventsInside="1"  annoOffsetX="65"  annoOffsetY="-86"  tint="#ff00ff"  isTinted="0"  lineWeight="Hairline"  userDefined="1"  quadId="-1"  gateResolution="256" >
                 <gating:dimension>
                   <data-type:fcs-dimension data-type:name="FSC-H" />
                 </gating:dimension>
                 <gating:dimension>
                   <data-type:fcs-dimension data-type:name="SSC-H" />
                 </gating:dimension>
                 <gating:vertex>
                   <gating:coordinate data-type:value="189.4803149606" />
                   <gating:coordinate data-type:value="90.4738955823" />
                 </gating:vertex>
                 <gating:vertex>
                   <gating:coordinate data-type:value="266.0787401575" />
                   <gating:coordinate data-type:value="45.2369477912" />
                 </gating:vertex>
                 <gating:vertex>
                   <gating:coordinate data-type:value="378.9606299213" />
                   <gating:coordinate data-type:value="53.4618473896" />
                 </gating:vertex>
                 <gating:vertex>
                   <gating:coordinate data-type:value="503.937007874" />
                   <gating:coordinate data-type:value="131.5983935743" />
                 </gating:vertex>
                 <gating:vertex>
                   <gating:coordinate data-type:value="608.7559055118" />
                   <gating:coordinate data-type:value="226.1847389558" />
                 </gating:vertex>
                 <gating:vertex>
                   <gating:coordinate data-type:value="657.1338582677" />
                   <gating:coordinate data-type:value="522.281124498" />
                 </gating:vertex>
                 <gating:vertex>
                   <gating:coordinate data-type:value="459.5905511811" />
                   <gating:coordinate data-type:value="559.2931726908" />
                 </gating:vertex>
                 <gating:vertex>
                   <gating:coordinate data-type:value="229.7952755906" />
                   <gating:coordinate data-type:value="287.8714859438" />
                 </gating:vertex>
                 <gating:vertex>
                   <gating:coordinate data-type:value="169.3228346457" />
                   <gating:coordinate data-type:value="172.7228915663" />
                 </gating:vertex>
               </gating:PolygonGate>
             </Gate>
             <Subpopulations>
               <Population name="7-AAD, FL3-A subset"  annotation=""  owningGroup=""  expanded="1"  sortPriority="10"  count="18078" >
                 <Graph smoothing="0"  backColor="#ffffff"  foreColor="#000000"  heatMapStatParameter="FL1-H"  type="Pseudocolor"  fast="1" >
                   <Axis dimension="x"  name="FL3-H"  label=""  auto="auto" />
                   <Axis dimension="y"  name="FL4-H"  label=""  auto="auto" />
                   <GraphSettings level="5%"  smoothingHighResolution="1"  contourHighResolution="1"  histogramSmoothingCount="0"  graphResolution="256"  showOutliers="0"  drawLargeDots="0"  dotsToDraw="8000" />
                   <GraphEnvironment showGrid="0"  showAxes="tnlTNL"  showGates="1"  showFreqOnPlots="1"  showGateNameOnPlots="1"  showMedians="0"  showUncomped="0"  addEventParam="0"  lastYAxisName="" >
                     <TextTraits font="SansSerif"  size="11"  name="Labels"  style="plain"  color="#000000"  background="#00ffffff"  just="left" />
                     <TextTraits font="SansSerif"  size="11"  name="LayoutGates"  style="plain"  color="#000000"  background="#00ffffff"  just="left" />
                     <TextTraits font="SansSerif"  size="9"  name="Numbers"  style="plain"  color="#000000"  background="#00ffffff"  just="left" />
                     <TextTraits font="SansSerif"  size="9"  name="Legend"  style="plain"  color="#000000"  background="#00ffffff"  just="left" />
                     <WindowPosition x="2865"  y="33"  width="390"  height="582"  displayed="0"  panelState="---" />
                   </GraphEnvironment>
                 </Graph>
                 <Gate gating:id="ID285973498"  gating:parent_id="ID1663894288" >
                   <gating:PolygonGate eventsInside="1"  annoOffsetX="0"  annoOffsetY="0"  tint="#ff00ff"  isTinted="0"  lineWeight="Hairline"  userDefined="1"  quadId="-1"  gateResolution="256" >
                     <gating:dimension>
                       <data-type:fcs-dimension data-type:name="FL3-H" />
                     </gating:dimension>
                     <gating:dimension>
                       <data-type:fcs-dimension data-type:name="FL3-A" />
                     </gating:dimension>
                     <gating:vertex>
                       <gating:coordinate data-type:value="-16" />
                       <gating:coordinate data-type:value="15.5741444867" />
                     </gating:vertex>
                     <gating:vertex>
                       <gating:coordinate data-type:value="524" />
                       <gating:coordinate data-type:value="996.7452471483" />
                     </gating:vertex>
                     <gating:vertex>
                       <gating:coordinate data-type:value="996" />
                       <gating:coordinate data-type:value="988.9581749049" />
                     </gating:vertex>
                     <gating:vertex>
                       <gating:coordinate data-type:value="992" />
                       <gating:coordinate data-type:value="50.6159695817" />
                     </gating:vertex>
                     <gating:vertex>
                       <gating:coordinate data-type:value="148" />
                       <gating:coordinate data-type:value="-85.6577946768" />
                     </gating:vertex>
                   </gating:PolygonGate>
                 </Gate>
                 <Subpopulations>
                   <Population name="Q1: 7-AAD- , BrdU-APC+"  annotation=""  owningGroup=""  expanded="1"  sortPriority="11"  count="1219" >
                     <Graph smoothing="0"  backColor="#ffffff"  foreColor="#000000"  type="Pseudocolor"  fast="1" >
                       <Axis dimension="x"  name="FL3-H"  label=""  auto="auto" />
                       <Axis dimension="y"  name="FL4-H"  label=""  auto="auto" />
                       <GraphSettings level="5%"  smoothingHighResolution="1"  contourHighResolution="1"  histogramSmoothingCount="0"  graphResolution="256"  showOutliers="0"  drawLargeDots="0"  dotsToDraw="8000" />
                       <GraphEnvironment showGrid="0"  showAxes="tnlTNL"  showGates="1"  showFreqOnPlots="1"  showGateNameOnPlots="1"  showMedians="0"  showUncomped="0"  addEventParam="0"  lastYAxisName="" >
                         <TextTraits font="SansSerif"  size="11"  name="Labels"  style="plain"  color="#000000"  background="#00ffffff"  just="left" />
                         <TextTraits font="SansSerif"  size="11"  name="LayoutGates"  style="plain"  color="#000000"  background="#00ffffff"  just="left" />
                         <TextTraits font="SansSerif"  size="9"  name="Numbers"  style="plain"  color="#000000"  background="#00ffffff"  just="left" />
                         <TextTraits font="SansSerif"  size="9"  name="Legend"  style="plain"  color="#000000"  background="#00ffffff"  just="left" />
                         <WindowPosition x="0"  y="0"  width="0"  height="97"  displayed="0"  panelState="" />
                       </GraphEnvironment>
                     </Graph>
                     <Gate gating:id="ID68223264"  gating:parent_id="ID285973498" >
                       <gating:RectangleGate eventsInside="1"  annoOffsetX="-16"  annoOffsetY="-70"  tint="#ff00ff"  isTinted="0"  lineWeight="Hairline"  userDefined="1"  percentX="0"  percentY="0" >
                         <gating:dimension gating:max="260.0" >
                           <data-type:fcs-dimension data-type:name="FL3-H" />
                         </gating:dimension>
                         <gating:dimension gating:min="23.37875031802143" >
                           <data-type:fcs-dimension data-type:name="FL4-H" />
                         </gating:dimension>
                       </gating:RectangleGate>
                     </Gate>
                   </Population>
                   <Population name="Q2: 7-AAD+ , BrdU-APC+"  annotation=""  owningGroup=""  expanded="1"  sortPriority="12"  count="1672" >
                     <Graph smoothing="0"  backColor="#ffffff"  foreColor="#000000"  type="Pseudocolor"  fast="1" >
                       <Axis dimension="x"  name="FL3-H"  label=""  auto="auto" />
                       <Axis dimension="y"  name="FL4-H"  label=""  auto="auto" />
                       <GraphSettings level="5%"  smoothingHighResolution="1"  contourHighResolution="1"  histogramSmoothingCount="0"  graphResolution="256"  showOutliers="0"  drawLargeDots="0"  dotsToDraw="8000" />
                       <GraphEnvironment showGrid="0"  showAxes="tnlTNL"  showGates="1"  showFreqOnPlots="1"  showGateNameOnPlots="1"  showMedians="0"  showUncomped="0"  addEventParam="0"  lastYAxisName="" >
                         <TextTraits font="SansSerif"  size="11"  name="Labels"  style="plain"  color="#000000"  background="#00ffffff"  just="left" />
                         <TextTraits font="SansSerif"  size="11"  name="LayoutGates"  style="plain"  color="#000000"  background="#00ffffff"  just="left" />
                         <TextTraits font="SansSerif"  size="9"  name="Numbers"  style="plain"  color="#000000"  background="#00ffffff"  just="left" />
                         <TextTraits font="SansSerif"  size="9"  name="Legend"  style="plain"  color="#000000"  background="#00ffffff"  just="left" />
                         <WindowPosition x="0"  y="0"  width="0"  height="97"  displayed="0"  panelState="" />
                       </GraphEnvironment>
                     </Graph>
                     <Gate gating:id="ID1989374004"  gating:parent_id="ID285973498" >
                       <gating:RectangleGate eventsInside="1"  annoOffsetX="63"  annoOffsetY="-70"  tint="#ff00ff"  isTinted="0"  lineWeight="Hairline"  userDefined="1"  percentX="0"  percentY="0" >
                         <gating:dimension gating:min="260.0" >
                           <data-type:fcs-dimension data-type:name="FL3-H" />
                         </gating:dimension>
                         <gating:dimension gating:min="23.37875031802143" >
                           <data-type:fcs-dimension data-type:name="FL4-H" />
                         </gating:dimension>
                       </gating:RectangleGate>
                     </Gate>
                   </Population>
                   <Population name="Q3: 7-AAD- , BrdU-APC-"  annotation=""  owningGroup=""  expanded="1"  sortPriority="13"  count="13054" >
                     <Graph smoothing="0"  backColor="#ffffff"  foreColor="#000000"  type="Pseudocolor"  fast="1" >
                       <Axis dimension="x"  name="FL3-H"  label=""  auto="auto" />
                       <Axis dimension="y"  name="FL4-H"  label=""  auto="auto" />
                       <GraphSettings level="5%"  smoothingHighResolution="1"  contourHighResolution="1"  histogramSmoothingCount="0"  graphResolution="256"  showOutliers="0"  drawLargeDots="0"  dotsToDraw="8000" />
                       <GraphEnvironment showGrid="0"  showAxes="tnlTNL"  showGates="1"  showFreqOnPlots="1"  showGateNameOnPlots="1"  showMedians="0"  showUncomped="0"  addEventParam="0"  lastYAxisName="" >
                         <TextTraits font="SansSerif"  size="11"  name="Labels"  style="plain"  color="#000000"  background="#00ffffff"  just="left" />
                         <TextTraits font="SansSerif"  size="11"  name="LayoutGates"  style="plain"  color="#000000"  background="#00ffffff"  just="left" />
                         <TextTraits font="SansSerif"  size="9"  name="Numbers"  style="plain"  color="#000000"  background="#00ffffff"  just="left" />
                         <TextTraits font="SansSerif"  size="9"  name="Legend"  style="plain"  color="#000000"  background="#00ffffff"  just="left" />
                         <WindowPosition x="0"  y="0"  width="0"  height="97"  displayed="0"  panelState="" />
                       </GraphEnvironment>
                     </Graph>
                     <Gate gating:id="ID2108545141"  gating:parent_id="ID285973498" >
                       <gating:RectangleGate eventsInside="1"  annoOffsetX="-16"  annoOffsetY="44"  tint="#ff00ff"  isTinted="0"  lineWeight="Hairline"  userDefined="1"  percentX="0"  percentY="0" >
                         <gating:dimension gating:max="260.0" >
                           <data-type:fcs-dimension data-type:name="FL3-H" />
                         </gating:dimension>
                         <gating:dimension gating:max="23.37875031802143" >
                           <data-type:fcs-dimension data-type:name="FL4-H" />
                         </gating:dimension>
                       </gating:RectangleGate>
                     </Gate>
                   </Population>
                   <Population name="Q4: 7-AAD+ , BrdU-APC-"  annotation=""  owningGroup=""  expanded="1"  sortPriority="14"  count="2133" >
                     <Graph smoothing="0"  backColor="#ffffff"  foreColor="#000000"  type="Pseudocolor"  fast="1" >
                       <Axis dimension="x"  name="FL3-H"  label=""  auto="auto" />
                       <Axis dimension="y"  name="FL4-H"  label=""  auto="auto" />
                       <GraphSettings level="5%"  smoothingHighResolution="1"  contourHighResolution="1"  histogramSmoothingCount="0"  graphResolution="256"  showOutliers="0"  drawLargeDots="0"  dotsToDraw="8000" />
                       <GraphEnvironment showGrid="0"  showAxes="tnlTNL"  showGates="1"  showFreqOnPlots="1"  showGateNameOnPlots="1"  showMedians="0"  showUncomped="0"  addEventParam="0"  lastYAxisName="" >
                         <TextTraits font="SansSerif"  size="11"  name="Labels"  style="plain"  color="#000000"  background="#00ffffff"  just="left" />
                         <TextTraits font="SansSerif"  size="11"  name="LayoutGates"  style="plain"  color="#000000"  background="#00ffffff"  just="left" />
                         <TextTraits font="SansSerif"  size="9"  name="Numbers"  style="plain"  color="#000000"  background="#00ffffff"  just="left" />
                         <TextTraits font="SansSerif"  size="9"  name="Legend"  style="plain"  color="#000000"  background="#00ffffff"  just="left" />
                         <WindowPosition x="0"  y="0"  width="0"  height="97"  displayed="0"  panelState="" />
                       </GraphEnvironment>
                     </Graph>
                     <Gate gating:id="ID817125489"  gating:parent_id="ID285973498" >
                       <gating:RectangleGate eventsInside="1"  annoOffsetX="63"  annoOffsetY="44"  tint="#ff00ff"  isTinted="0"  lineWeight="Hairline"  userDefined="1"  percentX="0"  percentY="0" >
                         <gating:dimension gating:min="260.0" >
                           <data-type:fcs-dimension data-type:name="FL3-H" />
                         </gating:dimension>
                         <gating:dimension gating:max="23.37875031802143" >
                           <data-type:fcs-dimension data-type:name="FL4-H" />
                         </gating:dimension>
                       </gating:RectangleGate>
                     </Gate>
                   </Population>
                 </Subpopulations>
               </Population>
             </Subpopulations>
           </Population>
         </Subpopulations>
       </SampleNode>
     </Sample>
     <Sample>
       <DataSet uri="file:/Users/mk-chiba/Documents/005-Project/000-JMJD2B/080904APC/Data.006"  sampleID="6" />
       <Transformations>
         <transforms:linear transforms:minRange="0"  transforms:maxRange="1024"  gain="1" >
           <data-type:parameter data-type:name="FSC-H" />
         </transforms:linear>
         <transforms:linear transforms:minRange="0"  transforms:maxRange="1024"  gain="1" >
           <data-type:parameter data-type:name="SSC-H" />
         </transforms:linear>
         <transforms:log transforms:offset="1"  transforms:decades="4" >
           <data-type:parameter data-type:name="FL1-H" />
         </transforms:log>
         <transforms:log transforms:offset="1"  transforms:decades="3.0102999566" >
           <data-type:parameter data-type:name="FL2-H" />
         </transforms:log>
         <transforms:linear transforms:minRange="0"  transforms:maxRange="1024"  gain="1" >
           <data-type:parameter data-type:name="FL3-H" />
         </transforms:linear>
         <transforms:linear transforms:minRange="0"  transforms:maxRange="1024"  gain="1" >
           <data-type:parameter data-type:name="FL3-A" />
         </transforms:linear>
         <transforms:log transforms:offset="1"  transforms:decades="4" >
           <data-type:parameter data-type:name="FL4-H" />
         </transforms:log>
       </Transformations>
       <Keywords>
         <Keyword name="$BTIM"  value="23:36:20" />
         <Keyword name="$BYTEORD"  value="4,3,2,1" />
         <Keyword name="$CYT"  value="FACSCalibur" />
         <Keyword name="$DATATYPE"  value="I" />
         <Keyword name="$DATE"  value="04-Sep-08" />
         <Keyword name="$ETIM"  value="23:38:12" />
         <Keyword name="$FIL"  value="Data.006" />
         <Keyword name="$MODE"  value="L" />
         <Keyword name="$NEXTDATA"  value="0" />
         <Keyword name="$OP"  value="user-account" />
         <Keyword name="$P1B"  value="16" />
         <Keyword name="$P1E"  value="0,0" />
         <Keyword name="$P1N"  value="FSC-H" />
         <Keyword name="$P1R"  value="1024" />
         <Keyword name="$P1S"  value="Forward Scatter" />
         <Keyword name="$P2B"  value="16" />
         <Keyword name="$P2E"  value="0,0" />
         <Keyword name="$P2N"  value="SSC-H" />
         <Keyword name="$P2R"  value="1024" />
         <Keyword name="$P2S"  value="SSC-Height" />
         <Keyword name="$P3B"  value="16" />
         <Keyword name="$P3E"  value="4,0" />
         <Keyword name="$P3N"  value="FL1-H" />
         <Keyword name="$P3R"  value="1024" />
         <Keyword name="$P4B"  value="16" />
         <Keyword name="$P4E"  value="0,0" />
         <Keyword name="$P4N"  value="FL2-H" />
         <Keyword name="$P4R"  value="1024" />
         <Keyword name="$P5B"  value="16" />
         <Keyword name="$P5E"  value="0,0" />
         <Keyword name="$P5N"  value="FL3-H" />
         <Keyword name="$P5R"  value="1024" />
         <Keyword name="$P5S"  value="7-AAD" />
         <Keyword name="$P6B"  value="16" />
         <Keyword name="$P6E"  value="0,0" />
         <Keyword name="$P6N"  value="FL3-A" />
         <Keyword name="$P6R"  value="1024" />
         <Keyword name="$P7B"  value="16" />
         <Keyword name="$P7E"  value="4,0" />
         <Keyword name="$P7N"  value="FL4-H" />
         <Keyword name="$P7R"  value="1024" />
         <Keyword name="$P7S"  value="BrdU-APC" />
         <Keyword name="$PAR"  value="7" />
         <Keyword name="$SYS"  value="Macintosh System Software 10.4.9" />
         <Keyword name="$TOT"  value="25000" />
         <Keyword name="BD$AcqLibVersion"  value="4.2.1" />
         <Keyword name="BD$LASERMODE"  value="1" />
         <Keyword name="BD$NPAR"  value="7" />
         <Keyword name="BD$P1N"  value="FSC-H" />
         <Keyword name="BD$P2N"  value="SSC-H" />
         <Keyword name="BD$P3N"  value="FL1-H" />
         <Keyword name="BD$P4N"  value="FL2-H" />
         <Keyword name="BD$P5N"  value="FL3-H" />
         <Keyword name="BD$P6N"  value="FL3-A" />
         <Keyword name="BD$P7N"  value="FL4-H" />
         <Keyword name="BD$WORD0"  value="255" />
         <Keyword name="BD$WORD1"  value="290" />
         <Keyword name="BD$WORD10"  value="299" />
         <Keyword name="BD$WORD11"  value="287" />
         <Keyword name="BD$WORD12"  value="640" />
         <Keyword name="BD$WORD13"  value="4" />
         <Keyword name="BD$WORD14"  value="299" />
         <Keyword name="BD$WORD15"  value="450" />
         <Keyword name="BD$WORD16"  value="615" />
         <Keyword name="BD$WORD17"  value="660" />
         <Keyword name="BD$WORD18"  value="280" />
         <Keyword name="BD$WORD19"  value="100" />
         <Keyword name="BD$WORD2"  value="438" />
         <Keyword name="BD$WORD20"  value="100" />
         <Keyword name="BD$WORD21"  value="100" />
         <Keyword name="BD$WORD22"  value="100" />
         <Keyword name="BD$WORD23"  value="1" />
         <Keyword name="BD$WORD24"  value="1" />
         <Keyword name="BD$WORD25"  value="0" />
         <Keyword name="BD$WORD26"  value="1" />
         <Keyword name="BD$WORD27"  value="1" />
         <Keyword name="BD$WORD28"  value="136" />
         <Keyword name="BD$WORD29"  value="52" />
         <Keyword name="BD$WORD3"  value="590" />
         <Keyword name="BD$WORD30"  value="52" />
         <Keyword name="BD$WORD31"  value="52" />
         <Keyword name="BD$WORD32"  value="52" />
         <Keyword name="BD$WORD33"  value="52" />
         <Keyword name="BD$WORD34"  value="0" />
         <Keyword name="BD$WORD35"  value="0" />
         <Keyword name="BD$WORD36"  value="0" />
         <Keyword name="BD$WORD37"  value="0" />
         <Keyword name="BD$WORD38"  value="280" />
         <Keyword name="BD$WORD39"  value="3" />
         <Keyword name="BD$WORD4"  value="630" />
         <Keyword name="BD$WORD40"  value="4" />
         <Keyword name="BD$WORD41"  value="100" />
         <Keyword name="BD$WORD42"  value="214" />
         <Keyword name="BD$WORD43"  value="0" />
         <Keyword name="BD$WORD44"  value="1023" />
         <Keyword name="BD$WORD45"  value="1023" />
         <Keyword name="BD$WORD46"  value="1023" />
         <Keyword name="BD$WORD47"  value="53" />
         <Keyword name="BD$WORD48"  value="350" />
         <Keyword name="BD$WORD49"  value="240" />
         <Keyword name="BD$WORD5"  value="398" />
         <Keyword name="BD$WORD50"  value="0" />
         <Keyword name="BD$WORD51"  value="52" />
         <Keyword name="BD$WORD52"  value="329" />
         <Keyword name="BD$WORD53"  value="416" />
         <Keyword name="BD$WORD54"  value="323" />
         <Keyword name="BD$WORD55"  value="224" />
         <Keyword name="BD$WORD56"  value="323" />
         <Keyword name="BD$WORD57"  value="128" />
         <Keyword name="BD$WORD58"  value="323" />
         <Keyword name="BD$WORD59"  value="96" />
         <Keyword name="BD$WORD6"  value="398" />
         <Keyword name="BD$WORD60"  value="323" />
         <Keyword name="BD$WORD61"  value="192" />
         <Keyword name="BD$WORD62"  value="323" />
         <Keyword name="BD$WORD63"  value="608" />
         <Keyword name="BD$WORD7"  value="398" />
         <Keyword name="BD$WORD8"  value="398" />
         <Keyword name="BD$WORD9"  value="398" />
         <Keyword name="CREATOR"  value="CellQuest Pro? 5.2.1" />
         <Keyword name="CYTNUM"  value="E97500676" />
         <Keyword name="CalibFile"  value="FALSE" />
         <Keyword name="END BATCH"  value="TRUE" />
         <Keyword name="FILE GUID"  value="F328B4F2-7B14-11DD-95DA-00145111085C" />
         <Keyword name="LOGIN NAME"  value="user-account" />
         <Keyword name="P7THRESVOL"  value="52" />
         <Keyword name="PANEL NAME"  value="Untitled Acquisition Tube List" />
         <Keyword name="START BATCH"  value="TRUE" />
         <Keyword name="TUBE NAME"  value="Untitled" />
         <Keyword name="WORKSTATION"  value="(Unavailable)" />
         <Keyword name="$P3S"  value="" />
         <Keyword name="$P4S"  value="" />
         <Keyword name="$P6S"  value="" />
       </Keywords>
       <SampleNode name="Data.006"  annotation=""  owningGroup=""  expanded="1"  sortPriority="10"  count="25000"  sampleID="6" >
         <Graph smoothing="0"  backColor="#ffffff"  foreColor="#000000"  type="Pseudocolor"  fast="1" >
           <Axis dimension="x"  name="FSC-H"  label=""  auto="auto" />
           <Axis dimension="y"  name="SSC-H"  label=""  auto="auto" />
           <GraphSettings level="5%"  smoothingHighResolution="1"  contourHighResolution="1"  histogramSmoothingCount="0"  graphResolution="256"  showOutliers="0"  drawLargeDots="0"  dotsToDraw="8000" />
           <GraphEnvironment showGrid="0"  showAxes="tnlTNL"  showGates="1"  showFreqOnPlots="1"  showGateNameOnPlots="1"  showMedians="0"  showUncomped="0"  addEventParam="0"  lastYAxisName="" >
             <TextTraits font="SansSerif"  size="11"  name="Labels"  style="plain"  color="#000000"  background="#00ffffff"  just="left" />
             <TextTraits font="SansSerif"  size="11"  name="LayoutGates"  style="plain"  color="#000000"  background="#00ffffff"  just="left" />
             <TextTraits font="SansSerif"  size="9"  name="Numbers"  style="plain"  color="#000000"  background="#00ffffff"  just="left" />
             <TextTraits font="SansSerif"  size="9"  name="Legend"  style="plain"  color="#000000"  background="#00ffffff"  just="left" />
             <WindowPosition x="0"  y="0"  width="0"  height="97"  displayed="0"  panelState="" />
           </GraphEnvironment>
         </Graph>
         <Subpopulations>
           <Population name="Forward Scatter, SSC-Height subset"  annotation=""  owningGroup=""  expanded="1"  sortPriority="10"  count="24475" >
             <Graph smoothing="0"  backColor="#ffffff"  foreColor="#000000"  heatMapStatParameter="FL1-H"  type="Pseudocolor"  fast="1" >
               <Axis dimension="x"  name="FL3-H"  label=""  auto="auto" />
               <Axis dimension="y"  name="FL3-A"  label=""  auto="auto" />
               <GraphSettings level="5%"  smoothingHighResolution="1"  contourHighResolution="1"  histogramSmoothingCount="0"  graphResolution="256"  showOutliers="0"  drawLargeDots="0"  dotsToDraw="8000" />
               <GraphEnvironment showGrid="0"  showAxes="tnlTNL"  showGates="1"  showFreqOnPlots="1"  showGateNameOnPlots="1"  showMedians="0"  showUncomped="0"  addEventParam="0"  lastYAxisName="" >
                 <TextTraits font="SansSerif"  size="11"  name="Labels"  style="plain"  color="#000000"  background="#00ffffff"  just="left" />
                 <TextTraits font="SansSerif"  size="11"  name="LayoutGates"  style="plain"  color="#000000"  background="#00ffffff"  just="left" />
                 <TextTraits font="SansSerif"  size="9"  name="Numbers"  style="plain"  color="#000000"  background="#00ffffff"  just="left" />
                 <TextTraits font="SansSerif"  size="9"  name="Legend"  style="plain"  color="#000000"  background="#00ffffff"  just="left" />
                 <WindowPosition x="619"  y="649"  width="390"  height="582"  displayed="0"  panelState="---" />
               </GraphEnvironment>
             </Graph>
             <Gate gating:id="ID167108046" >
               <gating:PolygonGate eventsInside="1"  annoOffsetX="65"  annoOffsetY="-86"  tint="#ff00ff"  isTinted="0"  lineWeight="Hairline"  userDefined="1"  quadId="-1"  gateResolution="256" >
                 <gating:dimension>
                   <data-type:fcs-dimension data-type:name="FSC-H" />
                 </gating:dimension>
                 <gating:dimension>
                   <data-type:fcs-dimension data-type:name="SSC-H" />
                 </gating:dimension>
                 <gating:vertex>
                   <gating:coordinate data-type:value="189.4803149606" />
                   <gating:coordinate data-type:value="90.4738955823" />
                 </gating:vertex>
                 <gating:vertex>
                   <gating:coordinate data-type:value="266.0787401575" />
                   <gating:coordinate data-type:value="45.2369477912" />
                 </gating:vertex>
                 <gating:vertex>
                   <gating:coordinate data-type:value="378.9606299213" />
                   <gating:coordinate data-type:value="53.4618473896" />
                 </gating:vertex>
                 <gating:vertex>
                   <gating:coordinate data-type:value="503.937007874" />
                   <gating:coordinate data-type:value="131.5983935743" />
                 </gating:vertex>
                 <gating:vertex>
                   <gating:coordinate data-type:value="608.7559055118" />
                   <gating:coordinate data-type:value="226.1847389558" />
                 </gating:vertex>
                 <gating:vertex>
                   <gating:coordinate data-type:value="657.1338582677" />
                   <gating:coordinate data-type:value="522.281124498" />
                 </gating:vertex>
                 <gating:vertex>
                   <gating:coordinate data-type:value="459.5905511811" />
                   <gating:coordinate data-type:value="559.2931726908" />
                 </gating:vertex>
                 <gating:vertex>
                   <gating:coordinate data-type:value="229.7952755906" />
                   <gating:coordinate data-type:value="287.8714859438" />
                 </gating:vertex>
                 <gating:vertex>
                   <gating:coordinate data-type:value="169.3228346457" />
                   <gating:coordinate data-type:value="172.7228915663" />
                 </gating:vertex>
               </gating:PolygonGate>
             </Gate>
             <Subpopulations>
               <Population name="7-AAD, FL3-A subset"  annotation=""  owningGroup=""  expanded="1"  sortPriority="10"  count="19406" >
                 <Graph smoothing="0"  backColor="#ffffff"  foreColor="#000000"  heatMapStatParameter="FL1-H"  type="Pseudocolor"  fast="1" >
                   <Axis dimension="x"  name="FL3-H"  label=""  auto="auto" />
                   <Axis dimension="y"  name="FL4-H"  label=""  auto="auto" />
                   <GraphSettings level="5%"  smoothingHighResolution="1"  contourHighResolution="1"  histogramSmoothingCount="0"  graphResolution="256"  showOutliers="0"  drawLargeDots="0"  dotsToDraw="8000" />
                   <GraphEnvironment showGrid="0"  showAxes="tnlTNL"  showGates="1"  showFreqOnPlots="1"  showGateNameOnPlots="1"  showMedians="0"  showUncomped="0"  addEventParam="0"  lastYAxisName="" >
                     <TextTraits font="SansSerif"  size="11"  name="Labels"  style="plain"  color="#000000"  background="#00ffffff"  just="left" />
                     <TextTraits font="SansSerif"  size="11"  name="LayoutGates"  style="plain"  color="#000000"  background="#00ffffff"  just="left" />
                     <TextTraits font="SansSerif"  size="9"  name="Numbers"  style="plain"  color="#000000"  background="#00ffffff"  just="left" />
                     <TextTraits font="SansSerif"  size="9"  name="Legend"  style="plain"  color="#000000"  background="#00ffffff"  just="left" />
                     <WindowPosition x="2436"  y="633"  width="390"  height="582"  displayed="0"  panelState="---" />
                   </GraphEnvironment>
                 </Graph>
                 <Gate gating:id="ID144834277"  gating:parent_id="ID167108046" >
                   <gating:PolygonGate eventsInside="1"  annoOffsetX="0"  annoOffsetY="0"  tint="#ff00ff"  isTinted="0"  lineWeight="Hairline"  userDefined="1"  quadId="-1"  gateResolution="256" >
                     <gating:dimension>
                       <data-type:fcs-dimension data-type:name="FL3-H" />
                     </gating:dimension>
                     <gating:dimension>
                       <data-type:fcs-dimension data-type:name="FL3-A" />
                     </gating:dimension>
                     <gating:vertex>
                       <gating:coordinate data-type:value="-16" />
                       <gating:coordinate data-type:value="15.5741444867" />
                     </gating:vertex>
                     <gating:vertex>
                       <gating:coordinate data-type:value="524" />
                       <gating:coordinate data-type:value="996.7452471483" />
                     </gating:vertex>
                     <gating:vertex>
                       <gating:coordinate data-type:value="996" />
                       <gating:coordinate data-type:value="988.9581749049" />
                     </gating:vertex>
                     <gating:vertex>
                       <gating:coordinate data-type:value="992" />
                       <gating:coordinate data-type:value="50.6159695817" />
                     </gating:vertex>
                     <gating:vertex>
                       <gating:coordinate data-type:value="148" />
                       <gating:coordinate data-type:value="-85.6577946768" />
                     </gating:vertex>
                   </gating:PolygonGate>
                 </Gate>
                 <Subpopulations>
                   <Population name="Q1: 7-AAD- , BrdU-APC+"  annotation=""  owningGroup=""  expanded="1"  sortPriority="11"  count="1094" >
                     <Graph smoothing="0"  backColor="#ffffff"  foreColor="#000000"  type="Pseudocolor"  fast="1" >
                       <Axis dimension="x"  name="FL3-H"  label=""  auto="auto" />
                       <Axis dimension="y"  name="FL4-H"  label=""  auto="auto" />
                       <GraphSettings level="5%"  smoothingHighResolution="1"  contourHighResolution="1"  histogramSmoothingCount="0"  graphResolution="256"  showOutliers="0"  drawLargeDots="0"  dotsToDraw="8000" />
                       <GraphEnvironment showGrid="0"  showAxes="tnlTNL"  showGates="1"  showFreqOnPlots="1"  showGateNameOnPlots="1"  showMedians="0"  showUncomped="0"  addEventParam="0"  lastYAxisName="" >
                         <TextTraits font="SansSerif"  size="11"  name="Labels"  style="plain"  color="#000000"  background="#00ffffff"  just="left" />
                         <TextTraits font="SansSerif"  size="11"  name="LayoutGates"  style="plain"  color="#000000"  background="#00ffffff"  just="left" />
                         <TextTraits font="SansSerif"  size="9"  name="Numbers"  style="plain"  color="#000000"  background="#00ffffff"  just="left" />
                         <TextTraits font="SansSerif"  size="9"  name="Legend"  style="plain"  color="#000000"  background="#00ffffff"  just="left" />
                         <WindowPosition x="0"  y="0"  width="0"  height="97"  displayed="0"  panelState="" />
                       </GraphEnvironment>
                     </Graph>
                     <Gate gating:id="ID1958020979"  gating:parent_id="ID144834277" >
                       <gating:RectangleGate eventsInside="1"  annoOffsetX="-16"  annoOffsetY="-70"  tint="#ff00ff"  isTinted="0"  lineWeight="Hairline"  userDefined="1"  percentX="0"  percentY="0" >
                         <gating:dimension gating:max="260.0" >
                           <data-type:fcs-dimension data-type:name="FL3-H" />
                         </gating:dimension>
                         <gating:dimension gating:min="23.37875031802143" >
                           <data-type:fcs-dimension data-type:name="FL4-H" />
                         </gating:dimension>
                       </gating:RectangleGate>
                     </Gate>
                   </Population>
                   <Population name="Q2: 7-AAD+ , BrdU-APC+"  annotation=""  owningGroup=""  expanded="1"  sortPriority="12"  count="1753" >
                     <Graph smoothing="0"  backColor="#ffffff"  foreColor="#000000"  type="Pseudocolor"  fast="1" >
                       <Axis dimension="x"  name="FL3-H"  label=""  auto="auto" />
                       <Axis dimension="y"  name="FL4-H"  label=""  auto="auto" />
                       <GraphSettings level="5%"  smoothingHighResolution="1"  contourHighResolution="1"  histogramSmoothingCount="0"  graphResolution="256"  showOutliers="0"  drawLargeDots="0"  dotsToDraw="8000" />
                       <GraphEnvironment showGrid="0"  showAxes="tnlTNL"  showGates="1"  showFreqOnPlots="1"  showGateNameOnPlots="1"  showMedians="0"  showUncomped="0"  addEventParam="0"  lastYAxisName="" >
                         <TextTraits font="SansSerif"  size="11"  name="Labels"  style="plain"  color="#000000"  background="#00ffffff"  just="left" />
                         <TextTraits font="SansSerif"  size="11"  name="LayoutGates"  style="plain"  color="#000000"  background="#00ffffff"  just="left" />
                         <TextTraits font="SansSerif"  size="9"  name="Numbers"  style="plain"  color="#000000"  background="#00ffffff"  just="left" />
                         <TextTraits font="SansSerif"  size="9"  name="Legend"  style="plain"  color="#000000"  background="#00ffffff"  just="left" />
                         <WindowPosition x="0"  y="0"  width="0"  height="97"  displayed="0"  panelState="" />
                       </GraphEnvironment>
                     </Graph>
                     <Gate gating:id="ID891529951"  gating:parent_id="ID144834277" >
                       <gating:RectangleGate eventsInside="1"  annoOffsetX="63"  annoOffsetY="-70"  tint="#ff00ff"  isTinted="0"  lineWeight="Hairline"  userDefined="1"  percentX="0"  percentY="0" >
                         <gating:dimension gating:min="260.0" >
                           <data-type:fcs-dimension data-type:name="FL3-H" />
                         </gating:dimension>
                         <gating:dimension gating:min="23.37875031802143" >
                           <data-type:fcs-dimension data-type:name="FL4-H" />
                         </gating:dimension>
                       </gating:RectangleGate>
                     </Gate>
                   </Population>
                   <Population name="Q3: 7-AAD- , BrdU-APC-"  annotation=""  owningGroup=""  expanded="1"  sortPriority="13"  count="12545" >
                     <Graph smoothing="0"  backColor="#ffffff"  foreColor="#000000"  type="Pseudocolor"  fast="1" >
                       <Axis dimension="x"  name="FL3-H"  label=""  auto="auto" />
                       <Axis dimension="y"  name="FL4-H"  label=""  auto="auto" />
                       <GraphSettings level="5%"  smoothingHighResolution="1"  contourHighResolution="1"  histogramSmoothingCount="0"  graphResolution="256"  showOutliers="0"  drawLargeDots="0"  dotsToDraw="8000" />
                       <GraphEnvironment showGrid="0"  showAxes="tnlTNL"  showGates="1"  showFreqOnPlots="1"  showGateNameOnPlots="1"  showMedians="0"  showUncomped="0"  addEventParam="0"  lastYAxisName="" >
                         <TextTraits font="SansSerif"  size="11"  name="Labels"  style="plain"  color="#000000"  background="#00ffffff"  just="left" />
                         <TextTraits font="SansSerif"  size="11"  name="LayoutGates"  style="plain"  color="#000000"  background="#00ffffff"  just="left" />
                         <TextTraits font="SansSerif"  size="9"  name="Numbers"  style="plain"  color="#000000"  background="#00ffffff"  just="left" />
                         <TextTraits font="SansSerif"  size="9"  name="Legend"  style="plain"  color="#000000"  background="#00ffffff"  just="left" />
                         <WindowPosition x="0"  y="0"  width="0"  height="97"  displayed="0"  panelState="" />
                       </GraphEnvironment>
                     </Graph>
                     <Gate gating:id="ID312412696"  gating:parent_id="ID144834277" >
                       <gating:RectangleGate eventsInside="1"  annoOffsetX="-16"  annoOffsetY="44"  tint="#ff00ff"  isTinted="0"  lineWeight="Hairline"  userDefined="1"  percentX="0"  percentY="0" >
                         <gating:dimension gating:max="260.0" >
                           <data-type:fcs-dimension data-type:name="FL3-H" />
                         </gating:dimension>
                         <gating:dimension gating:max="23.37875031802143" >
                           <data-type:fcs-dimension data-type:name="FL4-H" />
                         </gating:dimension>
                       </gating:RectangleGate>
                     </Gate>
                   </Population>
                   <Population name="Q4: 7-AAD+ , BrdU-APC-"  annotation=""  owningGroup=""  expanded="1"  sortPriority="14"  count="4014" >
                     <Graph smoothing="0"  backColor="#ffffff"  foreColor="#000000"  type="Pseudocolor"  fast="1" >
                       <Axis dimension="x"  name="FL3-H"  label=""  auto="auto" />
                       <Axis dimension="y"  name="FL4-H"  label=""  auto="auto" />
                       <GraphSettings level="5%"  smoothingHighResolution="1"  contourHighResolution="1"  histogramSmoothingCount="0"  graphResolution="256"  showOutliers="0"  drawLargeDots="0"  dotsToDraw="8000" />
                       <GraphEnvironment showGrid="0"  showAxes="tnlTNL"  showGates="1"  showFreqOnPlots="1"  showGateNameOnPlots="1"  showMedians="0"  showUncomped="0"  addEventParam="0"  lastYAxisName="" >
                         <TextTraits font="SansSerif"  size="11"  name="Labels"  style="plain"  color="#000000"  background="#00ffffff"  just="left" />
                         <TextTraits font="SansSerif"  size="11"  name="LayoutGates"  style="plain"  color="#000000"  background="#00ffffff"  just="left" />
                         <TextTraits font="SansSerif"  size="9"  name="Numbers"  style="plain"  color="#000000"  background="#00ffffff"  just="left" />
                         <TextTraits font="SansSerif"  size="9"  name="Legend"  style="plain"  color="#000000"  background="#00ffffff"  just="left" />
                         <WindowPosition x="0"  y="0"  width="0"  height="97"  displayed="0"  panelState="" />
                       </GraphEnvironment>
                     </Graph>
                     <Gate gating:id="ID357468280"  gating:parent_id="ID144834277" >
                       <gating:RectangleGate eventsInside="1"  annoOffsetX="63"  annoOffsetY="44"  tint="#ff00ff"  isTinted="0"  lineWeight="Hairline"  userDefined="1"  percentX="0"  percentY="0" >
                         <gating:dimension gating:min="260.0" >
                           <data-type:fcs-dimension data-type:name="FL3-H" />
                         </gating:dimension>
                         <gating:dimension gating:max="23.37875031802143" >
                           <data-type:fcs-dimension data-type:name="FL4-H" />
                         </gating:dimension>
                       </gating:RectangleGate>
                     </Gate>
                   </Population>
                 </Subpopulations>
               </Population>
             </Subpopulations>
           </Population>
         </Subpopulations>
       </SampleNode>
     </Sample>
     <Sample>
       <DataSet uri="file:/Users/mk-chiba/Documents/005-Project/000-JMJD2B/080904APC/Data.007"  sampleID="7" />
       <Transformations>
         <transforms:linear transforms:minRange="0"  transforms:maxRange="1024"  gain="1" >
           <data-type:parameter data-type:name="FSC-H" />
         </transforms:linear>
         <transforms:linear transforms:minRange="0"  transforms:maxRange="1024"  gain="1" >
           <data-type:parameter data-type:name="SSC-H" />
         </transforms:linear>
         <transforms:log transforms:offset="1"  transforms:decades="4" >
           <data-type:parameter data-type:name="FL1-H" />
         </transforms:log>
         <transforms:log transforms:offset="1"  transforms:decades="3.0102999566" >
           <data-type:parameter data-type:name="FL2-H" />
         </transforms:log>
         <transforms:linear transforms:minRange="0"  transforms:maxRange="1024"  gain="1" >
           <data-type:parameter data-type:name="FL3-H" />
         </transforms:linear>
         <transforms:linear transforms:minRange="0"  transforms:maxRange="1024"  gain="1" >
           <data-type:parameter data-type:name="FL3-A" />
         </transforms:linear>
         <transforms:log transforms:offset="1"  transforms:decades="4" >
           <data-type:parameter data-type:name="FL4-H" />
         </transforms:log>
       </Transformations>
       <Keywords>
         <Keyword name="$BTIM"  value="23:38:35" />
         <Keyword name="$BYTEORD"  value="4,3,2,1" />
         <Keyword name="$CYT"  value="FACSCalibur" />
         <Keyword name="$DATATYPE"  value="I" />
         <Keyword name="$DATE"  value="04-Sep-08" />
         <Keyword name="$ETIM"  value="23:41:13" />
         <Keyword name="$FIL"  value="Data.007" />
         <Keyword name="$MODE"  value="L" />
         <Keyword name="$NEXTDATA"  value="0" />
         <Keyword name="$OP"  value="user-account" />
         <Keyword name="$P1B"  value="16" />
         <Keyword name="$P1E"  value="0,0" />
         <Keyword name="$P1N"  value="FSC-H" />
         <Keyword name="$P1R"  value="1024" />
         <Keyword name="$P1S"  value="Forward Scatter" />
         <Keyword name="$P2B"  value="16" />
         <Keyword name="$P2E"  value="0,0" />
         <Keyword name="$P2N"  value="SSC-H" />
         <Keyword name="$P2R"  value="1024" />
         <Keyword name="$P2S"  value="SSC-Height" />
         <Keyword name="$P3B"  value="16" />
         <Keyword name="$P3E"  value="4,0" />
         <Keyword name="$P3N"  value="FL1-H" />
         <Keyword name="$P3R"  value="1024" />
         <Keyword name="$P4B"  value="16" />
         <Keyword name="$P4E"  value="0,0" />
         <Keyword name="$P4N"  value="FL2-H" />
         <Keyword name="$P4R"  value="1024" />
         <Keyword name="$P5B"  value="16" />
         <Keyword name="$P5E"  value="0,0" />
         <Keyword name="$P5N"  value="FL3-H" />
         <Keyword name="$P5R"  value="1024" />
         <Keyword name="$P5S"  value="7-AAD" />
         <Keyword name="$P6B"  value="16" />
         <Keyword name="$P6E"  value="0,0" />
         <Keyword name="$P6N"  value="FL3-A" />
         <Keyword name="$P6R"  value="1024" />
         <Keyword name="$P7B"  value="16" />
         <Keyword name="$P7E"  value="4,0" />
         <Keyword name="$P7N"  value="FL4-H" />
         <Keyword name="$P7R"  value="1024" />
         <Keyword name="$P7S"  value="BrdU-APC" />
         <Keyword name="$PAR"  value="7" />
         <Keyword name="$SYS"  value="Macintosh System Software 10.4.9" />
         <Keyword name="$TOT"  value="25000" />
         <Keyword name="BD$AcqLibVersion"  value="4.2.1" />
         <Keyword name="BD$LASERMODE"  value="1" />
         <Keyword name="BD$NPAR"  value="7" />
         <Keyword name="BD$P1N"  value="FSC-H" />
         <Keyword name="BD$P2N"  value="SSC-H" />
         <Keyword name="BD$P3N"  value="FL1-H" />
         <Keyword name="BD$P4N"  value="FL2-H" />
         <Keyword name="BD$P5N"  value="FL3-H" />
         <Keyword name="BD$P6N"  value="FL3-A" />
         <Keyword name="BD$P7N"  value="FL4-H" />
         <Keyword name="BD$WORD0"  value="255" />
         <Keyword name="BD$WORD1"  value="281" />
         <Keyword name="BD$WORD10"  value="300" />
         <Keyword name="BD$WORD11"  value="286" />
         <Keyword name="BD$WORD12"  value="636" />
         <Keyword name="BD$WORD13"  value="4" />
         <Keyword name="BD$WORD14"  value="299" />
         <Keyword name="BD$WORD15"  value="450" />
         <Keyword name="BD$WORD16"  value="615" />
         <Keyword name="BD$WORD17"  value="660" />
         <Keyword name="BD$WORD18"  value="280" />
         <Keyword name="BD$WORD19"  value="100" />
         <Keyword name="BD$WORD2"  value="438" />
         <Keyword name="BD$WORD20"  value="100" />
         <Keyword name="BD$WORD21"  value="100" />
         <Keyword name="BD$WORD22"  value="100" />
         <Keyword name="BD$WORD23"  value="1" />
         <Keyword name="BD$WORD24"  value="1" />
         <Keyword name="BD$WORD25"  value="0" />
         <Keyword name="BD$WORD26"  value="1" />
         <Keyword name="BD$WORD27"  value="1" />
         <Keyword name="BD$WORD28"  value="136" />
         <Keyword name="BD$WORD29"  value="52" />
         <Keyword name="BD$WORD3"  value="596" />
         <Keyword name="BD$WORD30"  value="52" />
         <Keyword name="BD$WORD31"  value="52" />
         <Keyword name="BD$WORD32"  value="52" />
         <Keyword name="BD$WORD33"  value="52" />
         <Keyword name="BD$WORD34"  value="0" />
         <Keyword name="BD$WORD35"  value="0" />
         <Keyword name="BD$WORD36"  value="0" />
         <Keyword name="BD$WORD37"  value="0" />
         <Keyword name="BD$WORD38"  value="280" />
         <Keyword name="BD$WORD39"  value="3" />
         <Keyword name="BD$WORD4"  value="630" />
         <Keyword name="BD$WORD40"  value="4" />
         <Keyword name="BD$WORD41"  value="100" />
         <Keyword name="BD$WORD42"  value="214" />
         <Keyword name="BD$WORD43"  value="0" />
         <Keyword name="BD$WORD44"  value="1023" />
         <Keyword name="BD$WORD45"  value="1023" />
         <Keyword name="BD$WORD46"  value="1023" />
         <Keyword name="BD$WORD47"  value="53" />
         <Keyword name="BD$WORD48"  value="350" />
         <Keyword name="BD$WORD49"  value="240" />
         <Keyword name="BD$WORD5"  value="398" />
         <Keyword name="BD$WORD50"  value="0" />
         <Keyword name="BD$WORD51"  value="52" />
         <Keyword name="BD$WORD52"  value="329" />
         <Keyword name="BD$WORD53"  value="416" />
         <Keyword name="BD$WORD54"  value="323" />
         <Keyword name="BD$WORD55"  value="224" />
         <Keyword name="BD$WORD56"  value="323" />
         <Keyword name="BD$WORD57"  value="128" />
         <Keyword name="BD$WORD58"  value="323" />
         <Keyword name="BD$WORD59"  value="96" />
         <Keyword name="BD$WORD6"  value="398" />
         <Keyword name="BD$WORD60"  value="323" />
         <Keyword name="BD$WORD61"  value="192" />
         <Keyword name="BD$WORD62"  value="323" />
         <Keyword name="BD$WORD63"  value="608" />
         <Keyword name="BD$WORD7"  value="398" />
         <Keyword name="BD$WORD8"  value="398" />
         <Keyword name="BD$WORD9"  value="398" />
         <Keyword name="CREATOR"  value="CellQuest Pro? 5.2.1" />
         <Keyword name="CYTNUM"  value="E97500676" />
         <Keyword name="CalibFile"  value="FALSE" />
         <Keyword name="END BATCH"  value="TRUE" />
         <Keyword name="FILE GUID"  value="440AE516-7B15-11DD-95DA-00145111085C" />
         <Keyword name="LOGIN NAME"  value="user-account" />
         <Keyword name="P7THRESVOL"  value="52" />
         <Keyword name="PANEL NAME"  value="Untitled Acquisition Tube List" />
         <Keyword name="START BATCH"  value="TRUE" />
         <Keyword name="TUBE NAME"  value="Untitled" />
         <Keyword name="WORKSTATION"  value="(Unavailable)" />
         <Keyword name="$P3S"  value="" />
         <Keyword name="$P4S"  value="" />
         <Keyword name="$P6S"  value="" />
       </Keywords>
       <SampleNode name="Data.007"  annotation=""  owningGroup=""  expanded="1"  sortPriority="10"  count="25000"  sampleID="7" >
         <Graph smoothing="0"  backColor="#ffffff"  foreColor="#000000"  type="Pseudocolor"  fast="1" >
           <Axis dimension="x"  name="FSC-H"  label=""  auto="auto" />
           <Axis dimension="y"  name="SSC-H"  label=""  auto="auto" />
           <GraphSettings level="5%"  smoothingHighResolution="1"  contourHighResolution="1"  histogramSmoothingCount="0"  graphResolution="256"  showOutliers="0"  drawLargeDots="0"  dotsToDraw="8000" />
           <GraphEnvironment showGrid="0"  showAxes="tnlTNL"  showGates="1"  showFreqOnPlots="1"  showGateNameOnPlots="1"  showMedians="0"  showUncomped="0"  addEventParam="0"  lastYAxisName="" >
             <TextTraits font="SansSerif"  size="11"  name="Labels"  style="plain"  color="#000000"  background="#00ffffff"  just="left" />
             <TextTraits font="SansSerif"  size="11"  name="LayoutGates"  style="plain"  color="#000000"  background="#00ffffff"  just="left" />
             <TextTraits font="SansSerif"  size="9"  name="Numbers"  style="plain"  color="#000000"  background="#00ffffff"  just="left" />
             <TextTraits font="SansSerif"  size="9"  name="Legend"  style="plain"  color="#000000"  background="#00ffffff"  just="left" />
             <WindowPosition x="0"  y="0"  width="0"  height="97"  displayed="0"  panelState="" />
           </GraphEnvironment>
         </Graph>
         <Subpopulations>
           <Population name="Forward Scatter, SSC-Height subset"  annotation=""  owningGroup=""  expanded="1"  sortPriority="10"  count="24470" >
             <Graph smoothing="0"  backColor="#ffffff"  foreColor="#000000"  heatMapStatParameter="FL1-H"  type="Pseudocolor"  fast="1" >
               <Axis dimension="x"  name="FL3-H"  label=""  auto="auto" />
               <Axis dimension="y"  name="FL3-A"  label=""  auto="auto" />
               <GraphSettings level="5%"  smoothingHighResolution="1"  contourHighResolution="1"  histogramSmoothingCount="0"  graphResolution="256"  showOutliers="0"  drawLargeDots="0"  dotsToDraw="8000" />
               <GraphEnvironment showGrid="0"  showAxes="tnlTNL"  showGates="1"  showFreqOnPlots="1"  showGateNameOnPlots="1"  showMedians="0"  showUncomped="0"  addEventParam="0"  lastYAxisName="" >
                 <TextTraits font="SansSerif"  size="11"  name="Labels"  style="plain"  color="#000000"  background="#00ffffff"  just="left" />
                 <TextTraits font="SansSerif"  size="11"  name="LayoutGates"  style="plain"  color="#000000"  background="#00ffffff"  just="left" />
                 <TextTraits font="SansSerif"  size="9"  name="Numbers"  style="plain"  color="#000000"  background="#00ffffff"  just="left" />
                 <TextTraits font="SansSerif"  size="9"  name="Legend"  style="plain"  color="#000000"  background="#00ffffff"  just="left" />
                 <WindowPosition x="619"  y="649"  width="390"  height="582"  displayed="0"  panelState="---" />
               </GraphEnvironment>
             </Graph>
             <Gate gating:id="ID459606786" >
               <gating:PolygonGate eventsInside="1"  annoOffsetX="65"  annoOffsetY="-86"  tint="#ff00ff"  isTinted="0"  lineWeight="Hairline"  userDefined="1"  quadId="-1"  gateResolution="256" >
                 <gating:dimension>
                   <data-type:fcs-dimension data-type:name="FSC-H" />
                 </gating:dimension>
                 <gating:dimension>
                   <data-type:fcs-dimension data-type:name="SSC-H" />
                 </gating:dimension>
                 <gating:vertex>
                   <gating:coordinate data-type:value="189.4803149606" />
                   <gating:coordinate data-type:value="90.4738955823" />
                 </gating:vertex>
                 <gating:vertex>
                   <gating:coordinate data-type:value="266.0787401575" />
                   <gating:coordinate data-type:value="45.2369477912" />
                 </gating:vertex>
                 <gating:vertex>
                   <gating:coordinate data-type:value="378.9606299213" />
                   <gating:coordinate data-type:value="53.4618473896" />
                 </gating:vertex>
                 <gating:vertex>
                   <gating:coordinate data-type:value="503.937007874" />
                   <gating:coordinate data-type:value="131.5983935743" />
                 </gating:vertex>
                 <gating:vertex>
                   <gating:coordinate data-type:value="608.7559055118" />
                   <gating:coordinate data-type:value="226.1847389558" />
                 </gating:vertex>
                 <gating:vertex>
                   <gating:coordinate data-type:value="657.1338582677" />
                   <gating:coordinate data-type:value="522.281124498" />
                 </gating:vertex>
                 <gating:vertex>
                   <gating:coordinate data-type:value="459.5905511811" />
                   <gating:coordinate data-type:value="559.2931726908" />
                 </gating:vertex>
                 <gating:vertex>
                   <gating:coordinate data-type:value="229.7952755906" />
                   <gating:coordinate data-type:value="287.8714859438" />
                 </gating:vertex>
                 <gating:vertex>
                   <gating:coordinate data-type:value="169.3228346457" />
                   <gating:coordinate data-type:value="172.7228915663" />
                 </gating:vertex>
               </gating:PolygonGate>
             </Gate>
             <Subpopulations>
               <Population name="7-AAD, FL3-A subset"  annotation=""  owningGroup=""  expanded="1"  sortPriority="10"  count="19475" >
                 <Graph smoothing="0"  backColor="#ffffff"  foreColor="#000000"  heatMapStatParameter="FL1-H"  type="Pseudocolor"  fast="1" >
                   <Axis dimension="x"  name="FL3-H"  label=""  auto="auto" />
                   <Axis dimension="y"  name="FL4-H"  label=""  auto="auto" />
                   <GraphSettings level="5%"  smoothingHighResolution="1"  contourHighResolution="1"  histogramSmoothingCount="0"  graphResolution="256"  showOutliers="0"  drawLargeDots="0"  dotsToDraw="8000" />
                   <GraphEnvironment showGrid="0"  showAxes="tnlTNL"  showGates="1"  showFreqOnPlots="1"  showGateNameOnPlots="1"  showMedians="0"  showUncomped="0"  addEventParam="0"  lastYAxisName="" >
                     <TextTraits font="SansSerif"  size="11"  name="Labels"  style="plain"  color="#000000"  background="#00ffffff"  just="left" />
                     <TextTraits font="SansSerif"  size="11"  name="LayoutGates"  style="plain"  color="#000000"  background="#00ffffff"  just="left" />
                     <TextTraits font="SansSerif"  size="9"  name="Numbers"  style="plain"  color="#000000"  background="#00ffffff"  just="left" />
                     <TextTraits font="SansSerif"  size="9"  name="Legend"  style="plain"  color="#000000"  background="#00ffffff"  just="left" />
                     <WindowPosition x="2841"  y="626"  width="390"  height="582"  displayed="0"  panelState="---" />
                   </GraphEnvironment>
                 </Graph>
                 <Gate gating:id="ID532736055"  gating:parent_id="ID459606786" >
                   <gating:PolygonGate eventsInside="1"  annoOffsetX="0"  annoOffsetY="0"  tint="#ff00ff"  isTinted="0"  lineWeight="Hairline"  userDefined="1"  quadId="-1"  gateResolution="256" >
                     <gating:dimension>
                       <data-type:fcs-dimension data-type:name="FL3-H" />
                     </gating:dimension>
                     <gating:dimension>
                       <data-type:fcs-dimension data-type:name="FL3-A" />
                     </gating:dimension>
                     <gating:vertex>
                       <gating:coordinate data-type:value="-16" />
                       <gating:coordinate data-type:value="15.5741444867" />
                     </gating:vertex>
                     <gating:vertex>
                       <gating:coordinate data-type:value="524" />
                       <gating:coordinate data-type:value="996.7452471483" />
                     </gating:vertex>
                     <gating:vertex>
                       <gating:coordinate data-type:value="996" />
                       <gating:coordinate data-type:value="988.9581749049" />
                     </gating:vertex>
                     <gating:vertex>
                       <gating:coordinate data-type:value="992" />
                       <gating:coordinate data-type:value="50.6159695817" />
                     </gating:vertex>
                     <gating:vertex>
                       <gating:coordinate data-type:value="148" />
                       <gating:coordinate data-type:value="-85.6577946768" />
                     </gating:vertex>
                   </gating:PolygonGate>
                 </Gate>
                 <Subpopulations>
                   <Population name="Q1: 7-AAD- , BrdU-APC+"  annotation=""  owningGroup=""  expanded="1"  sortPriority="11"  count="1260" >
                     <Graph smoothing="0"  backColor="#ffffff"  foreColor="#000000"  type="Pseudocolor"  fast="1" >
                       <Axis dimension="x"  name="FL3-H"  label=""  auto="auto" />
                       <Axis dimension="y"  name="FL4-H"  label=""  auto="auto" />
                       <GraphSettings level="5%"  smoothingHighResolution="1"  contourHighResolution="1"  histogramSmoothingCount="0"  graphResolution="256"  showOutliers="0"  drawLargeDots="0"  dotsToDraw="8000" />
                       <GraphEnvironment showGrid="0"  showAxes="tnlTNL"  showGates="1"  showFreqOnPlots="1"  showGateNameOnPlots="1"  showMedians="0"  showUncomped="0"  addEventParam="0"  lastYAxisName="" >
                         <TextTraits font="SansSerif"  size="11"  name="Labels"  style="plain"  color="#000000"  background="#00ffffff"  just="left" />
                         <TextTraits font="SansSerif"  size="11"  name="LayoutGates"  style="plain"  color="#000000"  background="#00ffffff"  just="left" />
                         <TextTraits font="SansSerif"  size="9"  name="Numbers"  style="plain"  color="#000000"  background="#00ffffff"  just="left" />
                         <TextTraits font="SansSerif"  size="9"  name="Legend"  style="plain"  color="#000000"  background="#00ffffff"  just="left" />
                         <WindowPosition x="0"  y="0"  width="0"  height="97"  displayed="0"  panelState="" />
                       </GraphEnvironment>
                     </Graph>
                     <Gate gating:id="ID128928147"  gating:parent_id="ID532736055" >
                       <gating:RectangleGate eventsInside="1"  annoOffsetX="-16"  annoOffsetY="-70"  tint="#ff00ff"  isTinted="0"  lineWeight="Hairline"  userDefined="1"  percentX="0"  percentY="0" >
                         <gating:dimension gating:max="260.0" >
                           <data-type:fcs-dimension data-type:name="FL3-H" />
                         </gating:dimension>
                         <gating:dimension gating:min="23.37875031802143" >
                           <data-type:fcs-dimension data-type:name="FL4-H" />
                         </gating:dimension>
                       </gating:RectangleGate>
                     </Gate>
                   </Population>
                   <Population name="Q2: 7-AAD+ , BrdU-APC+"  annotation=""  owningGroup=""  expanded="1"  sortPriority="12"  count="2453" >
                     <Graph smoothing="0"  backColor="#ffffff"  foreColor="#000000"  type="Pseudocolor"  fast="1" >
                       <Axis dimension="x"  name="FL3-H"  label=""  auto="auto" />
                       <Axis dimension="y"  name="FL4-H"  label=""  auto="auto" />
                       <GraphSettings level="5%"  smoothingHighResolution="1"  contourHighResolution="1"  histogramSmoothingCount="0"  graphResolution="256"  showOutliers="0"  drawLargeDots="0"  dotsToDraw="8000" />
                       <GraphEnvironment showGrid="0"  showAxes="tnlTNL"  showGates="1"  showFreqOnPlots="1"  showGateNameOnPlots="1"  showMedians="0"  showUncomped="0"  addEventParam="0"  lastYAxisName="" >
                         <TextTraits font="SansSerif"  size="11"  name="Labels"  style="plain"  color="#000000"  background="#00ffffff"  just="left" />
                         <TextTraits font="SansSerif"  size="11"  name="LayoutGates"  style="plain"  color="#000000"  background="#00ffffff"  just="left" />
                         <TextTraits font="SansSerif"  size="9"  name="Numbers"  style="plain"  color="#000000"  background="#00ffffff"  just="left" />
                         <TextTraits font="SansSerif"  size="9"  name="Legend"  style="plain"  color="#000000"  background="#00ffffff"  just="left" />
                         <WindowPosition x="0"  y="0"  width="0"  height="97"  displayed="0"  panelState="" />
                       </GraphEnvironment>
                     </Graph>
                     <Gate gating:id="ID1503419987"  gating:parent_id="ID532736055" >
                       <gating:RectangleGate eventsInside="1"  annoOffsetX="63"  annoOffsetY="-70"  tint="#ff00ff"  isTinted="0"  lineWeight="Hairline"  userDefined="1"  percentX="0"  percentY="0" >
                         <gating:dimension gating:min="260.0" >
                           <data-type:fcs-dimension data-type:name="FL3-H" />
                         </gating:dimension>
                         <gating:dimension gating:min="23.37875031802143" >
                           <data-type:fcs-dimension data-type:name="FL4-H" />
                         </gating:dimension>
                       </gating:RectangleGate>
                     </Gate>
                   </Population>
                   <Population name="Q3: 7-AAD- , BrdU-APC-"  annotation=""  owningGroup=""  expanded="1"  sortPriority="13"  count="12009" >
                     <Graph smoothing="0"  backColor="#ffffff"  foreColor="#000000"  type="Pseudocolor"  fast="1" >
                       <Axis dimension="x"  name="FL3-H"  label=""  auto="auto" />
                       <Axis dimension="y"  name="FL4-H"  label=""  auto="auto" />
                       <GraphSettings level="5%"  smoothingHighResolution="1"  contourHighResolution="1"  histogramSmoothingCount="0"  graphResolution="256"  showOutliers="0"  drawLargeDots="0"  dotsToDraw="8000" />
                       <GraphEnvironment showGrid="0"  showAxes="tnlTNL"  showGates="1"  showFreqOnPlots="1"  showGateNameOnPlots="1"  showMedians="0"  showUncomped="0"  addEventParam="0"  lastYAxisName="" >
                         <TextTraits font="SansSerif"  size="11"  name="Labels"  style="plain"  color="#000000"  background="#00ffffff"  just="left" />
                         <TextTraits font="SansSerif"  size="11"  name="LayoutGates"  style="plain"  color="#000000"  background="#00ffffff"  just="left" />
                         <TextTraits font="SansSerif"  size="9"  name="Numbers"  style="plain"  color="#000000"  background="#00ffffff"  just="left" />
                         <TextTraits font="SansSerif"  size="9"  name="Legend"  style="plain"  color="#000000"  background="#00ffffff"  just="left" />
                         <WindowPosition x="0"  y="0"  width="0"  height="97"  displayed="0"  panelState="" />
                       </GraphEnvironment>
                     </Graph>
                     <Gate gating:id="ID1779590009"  gating:parent_id="ID532736055" >
                       <gating:RectangleGate eventsInside="1"  annoOffsetX="-16"  annoOffsetY="44"  tint="#ff00ff"  isTinted="0"  lineWeight="Hairline"  userDefined="1"  percentX="0"  percentY="0" >
                         <gating:dimension gating:max="260.0" >
                           <data-type:fcs-dimension data-type:name="FL3-H" />
                         </gating:dimension>
                         <gating:dimension gating:max="23.37875031802143" >
                           <data-type:fcs-dimension data-type:name="FL4-H" />
                         </gating:dimension>
                       </gating:RectangleGate>
                     </Gate>
                   </Population>
                   <Population name="Q4: 7-AAD+ , BrdU-APC-"  annotation=""  owningGroup=""  expanded="1"  sortPriority="14"  count="3753" >
                     <Graph smoothing="0"  backColor="#ffffff"  foreColor="#000000"  type="Pseudocolor"  fast="1" >
                       <Axis dimension="x"  name="FL3-H"  label=""  auto="auto" />
                       <Axis dimension="y"  name="FL4-H"  label=""  auto="auto" />
                       <GraphSettings level="5%"  smoothingHighResolution="1"  contourHighResolution="1"  histogramSmoothingCount="0"  graphResolution="256"  showOutliers="0"  drawLargeDots="0"  dotsToDraw="8000" />
                       <GraphEnvironment showGrid="0"  showAxes="tnlTNL"  showGates="1"  showFreqOnPlots="1"  showGateNameOnPlots="1"  showMedians="0"  showUncomped="0"  addEventParam="0"  lastYAxisName="" >
                         <TextTraits font="SansSerif"  size="11"  name="Labels"  style="plain"  color="#000000"  background="#00ffffff"  just="left" />
                         <TextTraits font="SansSerif"  size="11"  name="LayoutGates"  style="plain"  color="#000000"  background="#00ffffff"  just="left" />
                         <TextTraits font="SansSerif"  size="9"  name="Numbers"  style="plain"  color="#000000"  background="#00ffffff"  just="left" />
                         <TextTraits font="SansSerif"  size="9"  name="Legend"  style="plain"  color="#000000"  background="#00ffffff"  just="left" />
                         <WindowPosition x="0"  y="0"  width="0"  height="97"  displayed="0"  panelState="" />
                       </GraphEnvironment>
                     </Graph>
                     <Gate gating:id="ID1913372508"  gating:parent_id="ID532736055" >
                       <gating:RectangleGate eventsInside="1"  annoOffsetX="63"  annoOffsetY="44"  tint="#ff00ff"  isTinted="0"  lineWeight="Hairline"  userDefined="1"  percentX="0"  percentY="0" >
                         <gating:dimension gating:min="260.0" >
                           <data-type:fcs-dimension data-type:name="FL3-H" />
                         </gating:dimension>
                         <gating:dimension gating:max="23.37875031802143" >
                           <data-type:fcs-dimension data-type:name="FL4-H" />
                         </gating:dimension>
                       </gating:RectangleGate>
                     </Gate>
                   </Population>
                 </Subpopulations>
               </Population>
             </Subpopulations>
           </Population>
         </Subpopulations>
       </SampleNode>
     </Sample>
     <Sample>
       <DataSet uri="file:/Users/mk-chiba/Documents/005-Project/000-JMJD2B/080904APC/Data.008"  sampleID="8" />
       <Transformations>
         <transforms:linear transforms:minRange="0"  transforms:maxRange="1024"  gain="1" >
           <data-type:parameter data-type:name="FSC-H" />
         </transforms:linear>
         <transforms:linear transforms:minRange="0"  transforms:maxRange="1024"  gain="1" >
           <data-type:parameter data-type:name="SSC-H" />
         </transforms:linear>
         <transforms:log transforms:offset="1"  transforms:decades="4" >
           <data-type:parameter data-type:name="FL1-H" />
         </transforms:log>
         <transforms:log transforms:offset="1"  transforms:decades="3.0102999566" >
           <data-type:parameter data-type:name="FL2-H" />
         </transforms:log>
         <transforms:linear transforms:minRange="0"  transforms:maxRange="1024"  gain="1" >
           <data-type:parameter data-type:name="FL3-H" />
         </transforms:linear>
         <transforms:linear transforms:minRange="0"  transforms:maxRange="1024"  gain="1" >
           <data-type:parameter data-type:name="FL3-A" />
         </transforms:linear>
         <transforms:log transforms:offset="1"  transforms:decades="4" >
           <data-type:parameter data-type:name="FL4-H" />
         </transforms:log>
       </Transformations>
       <Keywords>
         <Keyword name="$BTIM"  value="23:41:36" />
         <Keyword name="$BYTEORD"  value="4,3,2,1" />
         <Keyword name="$CYT"  value="FACSCalibur" />
         <Keyword name="$DATATYPE"  value="I" />
         <Keyword name="$DATE"  value="04-Sep-08" />
         <Keyword name="$ETIM"  value="23:43:37" />
         <Keyword name="$FIL"  value="Data.008" />
         <Keyword name="$MODE"  value="L" />
         <Keyword name="$NEXTDATA"  value="0" />
         <Keyword name="$OP"  value="user-account" />
         <Keyword name="$P1B"  value="16" />
         <Keyword name="$P1E"  value="0,0" />
         <Keyword name="$P1N"  value="FSC-H" />
         <Keyword name="$P1R"  value="1024" />
         <Keyword name="$P1S"  value="Forward Scatter" />
         <Keyword name="$P2B"  value="16" />
         <Keyword name="$P2E"  value="0,0" />
         <Keyword name="$P2N"  value="SSC-H" />
         <Keyword name="$P2R"  value="1024" />
         <Keyword name="$P2S"  value="SSC-Height" />
         <Keyword name="$P3B"  value="16" />
         <Keyword name="$P3E"  value="4,0" />
         <Keyword name="$P3N"  value="FL1-H" />
         <Keyword name="$P3R"  value="1024" />
         <Keyword name="$P4B"  value="16" />
         <Keyword name="$P4E"  value="0,0" />
         <Keyword name="$P4N"  value="FL2-H" />
         <Keyword name="$P4R"  value="1024" />
         <Keyword name="$P5B"  value="16" />
         <Keyword name="$P5E"  value="0,0" />
         <Keyword name="$P5N"  value="FL3-H" />
         <Keyword name="$P5R"  value="1024" />
         <Keyword name="$P5S"  value="7-AAD" />
         <Keyword name="$P6B"  value="16" />
         <Keyword name="$P6E"  value="0,0" />
         <Keyword name="$P6N"  value="FL3-A" />
         <Keyword name="$P6R"  value="1024" />
         <Keyword name="$P7B"  value="16" />
         <Keyword name="$P7E"  value="4,0" />
         <Keyword name="$P7N"  value="FL4-H" />
         <Keyword name="$P7R"  value="1024" />
         <Keyword name="$P7S"  value="BrdU-APC" />
         <Keyword name="$PAR"  value="7" />
         <Keyword name="$SYS"  value="Macintosh System Software 10.4.9" />
         <Keyword name="$TOT"  value="25000" />
         <Keyword name="BD$AcqLibVersion"  value="4.2.1" />
         <Keyword name="BD$LASERMODE"  value="1" />
         <Keyword name="BD$NPAR"  value="7" />
         <Keyword name="BD$P1N"  value="FSC-H" />
         <Keyword name="BD$P2N"  value="SSC-H" />
         <Keyword name="BD$P3N"  value="FL1-H" />
         <Keyword name="BD$P4N"  value="FL2-H" />
         <Keyword name="BD$P5N"  value="FL3-H" />
         <Keyword name="BD$P6N"  value="FL3-A" />
         <Keyword name="BD$P7N"  value="FL4-H" />
         <Keyword name="BD$WORD0"  value="255" />
         <Keyword name="BD$WORD1"  value="281" />
         <Keyword name="BD$WORD10"  value="299" />
         <Keyword name="BD$WORD11"  value="288" />
         <Keyword name="BD$WORD12"  value="638" />
         <Keyword name="BD$WORD13"  value="4" />
         <Keyword name="BD$WORD14"  value="299" />
         <Keyword name="BD$WORD15"  value="450" />
         <Keyword name="BD$WORD16"  value="615" />
         <Keyword name="BD$WORD17"  value="660" />
         <Keyword name="BD$WORD18"  value="280" />
         <Keyword name="BD$WORD19"  value="100" />
         <Keyword name="BD$WORD2"  value="430" />
         <Keyword name="BD$WORD20"  value="100" />
         <Keyword name="BD$WORD21"  value="100" />
         <Keyword name="BD$WORD22"  value="100" />
         <Keyword name="BD$WORD23"  value="1" />
         <Keyword name="BD$WORD24"  value="1" />
         <Keyword name="BD$WORD25"  value="0" />
         <Keyword name="BD$WORD26"  value="1" />
         <Keyword name="BD$WORD27"  value="1" />
         <Keyword name="BD$WORD28"  value="136" />
         <Keyword name="BD$WORD29"  value="52" />
         <Keyword name="BD$WORD3"  value="587" />
         <Keyword name="BD$WORD30"  value="52" />
         <Keyword name="BD$WORD31"  value="52" />
         <Keyword name="BD$WORD32"  value="52" />
         <Keyword name="BD$WORD33"  value="52" />
         <Keyword name="BD$WORD34"  value="0" />
         <Keyword name="BD$WORD35"  value="0" />
         <Keyword name="BD$WORD36"  value="0" />
         <Keyword name="BD$WORD37"  value="0" />
         <Keyword name="BD$WORD38"  value="280" />
         <Keyword name="BD$WORD39"  value="3" />
         <Keyword name="BD$WORD4"  value="633" />
         <Keyword name="BD$WORD40"  value="4" />
         <Keyword name="BD$WORD41"  value="100" />
         <Keyword name="BD$WORD42"  value="214" />
         <Keyword name="BD$WORD43"  value="0" />
         <Keyword name="BD$WORD44"  value="1023" />
         <Keyword name="BD$WORD45"  value="1023" />
         <Keyword name="BD$WORD46"  value="1023" />
         <Keyword name="BD$WORD47"  value="53" />
         <Keyword name="BD$WORD48"  value="350" />
         <Keyword name="BD$WORD49"  value="240" />
         <Keyword name="BD$WORD5"  value="398" />
         <Keyword name="BD$WORD50"  value="0" />
         <Keyword name="BD$WORD51"  value="52" />
         <Keyword name="BD$WORD52"  value="329" />
         <Keyword name="BD$WORD53"  value="416" />
         <Keyword name="BD$WORD54"  value="323" />
         <Keyword name="BD$WORD55"  value="224" />
         <Keyword name="BD$WORD56"  value="323" />
         <Keyword name="BD$WORD57"  value="128" />
         <Keyword name="BD$WORD58"  value="323" />
         <Keyword name="BD$WORD59"  value="96" />
         <Keyword name="BD$WORD6"  value="398" />
         <Keyword name="BD$WORD60"  value="323" />
         <Keyword name="BD$WORD61"  value="192" />
         <Keyword name="BD$WORD62"  value="323" />
         <Keyword name="BD$WORD63"  value="608" />
         <Keyword name="BD$WORD7"  value="398" />
         <Keyword name="BD$WORD8"  value="398" />
         <Keyword name="BD$WORD9"  value="398" />
         <Keyword name="CREATOR"  value="CellQuest Pro? 5.2.1" />
         <Keyword name="CYTNUM"  value="E97500676" />
         <Keyword name="CalibFile"  value="FALSE" />
         <Keyword name="END BATCH"  value="TRUE" />
         <Keyword name="FILE GUID"  value="AFFA0927-7B15-11DD-95DA-00145111085C" />
         <Keyword name="LOGIN NAME"  value="user-account" />
         <Keyword name="P7THRESVOL"  value="52" />
         <Keyword name="PANEL NAME"  value="Untitled Acquisition Tube List" />
         <Keyword name="START BATCH"  value="TRUE" />
         <Keyword name="TUBE NAME"  value="Untitled" />
         <Keyword name="WORKSTATION"  value="(Unavailable)" />
         <Keyword name="$P3S"  value="" />
         <Keyword name="$P4S"  value="" />
         <Keyword name="$P6S"  value="" />
       </Keywords>
       <SampleNode name="Data.008"  annotation=""  owningGroup=""  expanded="1"  sortPriority="10"  count="25000"  sampleID="8" >
         <Graph smoothing="0"  backColor="#ffffff"  foreColor="#000000"  type="Pseudocolor"  fast="1" >
           <Axis dimension="x"  name="FSC-H"  label=""  auto="auto" />
           <Axis dimension="y"  name="SSC-H"  label=""  auto="auto" />
           <GraphSettings level="5%"  smoothingHighResolution="1"  contourHighResolution="1"  histogramSmoothingCount="0"  graphResolution="256"  showOutliers="0"  drawLargeDots="0"  dotsToDraw="8000" />
           <GraphEnvironment showGrid="0"  showAxes="tnlTNL"  showGates="1"  showFreqOnPlots="1"  showGateNameOnPlots="1"  showMedians="0"  showUncomped="0"  addEventParam="0"  lastYAxisName="" >
             <TextTraits font="SansSerif"  size="11"  name="Labels"  style="plain"  color="#000000"  background="#00ffffff"  just="left" />
             <TextTraits font="SansSerif"  size="11"  name="LayoutGates"  style="plain"  color="#000000"  background="#00ffffff"  just="left" />
             <TextTraits font="SansSerif"  size="9"  name="Numbers"  style="plain"  color="#000000"  background="#00ffffff"  just="left" />
             <TextTraits font="SansSerif"  size="9"  name="Legend"  style="plain"  color="#000000"  background="#00ffffff"  just="left" />
             <WindowPosition x="0"  y="0"  width="0"  height="97"  displayed="0"  panelState="" />
           </GraphEnvironment>
         </Graph>
         <Subpopulations>
           <Population name="Forward Scatter, SSC-Height subset"  annotation=""  owningGroup=""  expanded="1"  sortPriority="10"  count="24492" >
             <Graph smoothing="0"  backColor="#ffffff"  foreColor="#000000"  heatMapStatParameter="FL1-H"  type="Pseudocolor"  fast="1" >
               <Axis dimension="x"  name="FL3-H"  label=""  auto="auto" />
               <Axis dimension="y"  name="FL3-A"  label=""  auto="auto" />
               <GraphSettings level="5%"  smoothingHighResolution="1"  contourHighResolution="1"  histogramSmoothingCount="0"  graphResolution="256"  showOutliers="0"  drawLargeDots="0"  dotsToDraw="8000" />
               <GraphEnvironment showGrid="0"  showAxes="tnlTNL"  showGates="1"  showFreqOnPlots="1"  showGateNameOnPlots="1"  showMedians="0"  showUncomped="0"  addEventParam="0"  lastYAxisName="" >
                 <TextTraits font="SansSerif"  size="11"  name="Labels"  style="plain"  color="#000000"  background="#00ffffff"  just="left" />
                 <TextTraits font="SansSerif"  size="11"  name="LayoutGates"  style="plain"  color="#000000"  background="#00ffffff"  just="left" />
                 <TextTraits font="SansSerif"  size="9"  name="Numbers"  style="plain"  color="#000000"  background="#00ffffff"  just="left" />
                 <TextTraits font="SansSerif"  size="9"  name="Legend"  style="plain"  color="#000000"  background="#00ffffff"  just="left" />
                 <WindowPosition x="619"  y="649"  width="390"  height="582"  displayed="0"  panelState="---" />
               </GraphEnvironment>
             </Graph>
             <Gate gating:id="ID775778039" >
               <gating:PolygonGate eventsInside="1"  annoOffsetX="65"  annoOffsetY="-86"  tint="#ff00ff"  isTinted="0"  lineWeight="Hairline"  userDefined="1"  quadId="-1"  gateResolution="256" >
                 <gating:dimension>
                   <data-type:fcs-dimension data-type:name="FSC-H" />
                 </gating:dimension>
                 <gating:dimension>
                   <data-type:fcs-dimension data-type:name="SSC-H" />
                 </gating:dimension>
                 <gating:vertex>
                   <gating:coordinate data-type:value="189.4803149606" />
                   <gating:coordinate data-type:value="90.4738955823" />
                 </gating:vertex>
                 <gating:vertex>
                   <gating:coordinate data-type:value="266.0787401575" />
                   <gating:coordinate data-type:value="45.2369477912" />
                 </gating:vertex>
                 <gating:vertex>
                   <gating:coordinate data-type:value="378.9606299213" />
                   <gating:coordinate data-type:value="53.4618473896" />
                 </gating:vertex>
                 <gating:vertex>
                   <gating:coordinate data-type:value="503.937007874" />
                   <gating:coordinate data-type:value="131.5983935743" />
                 </gating:vertex>
                 <gating:vertex>
                   <gating:coordinate data-type:value="608.7559055118" />
                   <gating:coordinate data-type:value="226.1847389558" />
                 </gating:vertex>
                 <gating:vertex>
                   <gating:coordinate data-type:value="657.1338582677" />
                   <gating:coordinate data-type:value="522.281124498" />
                 </gating:vertex>
                 <gating:vertex>
                   <gating:coordinate data-type:value="459.5905511811" />
                   <gating:coordinate data-type:value="559.2931726908" />
                 </gating:vertex>
                 <gating:vertex>
                   <gating:coordinate data-type:value="229.7952755906" />
                   <gating:coordinate data-type:value="287.8714859438" />
                 </gating:vertex>
                 <gating:vertex>
                   <gating:coordinate data-type:value="169.3228346457" />
                   <gating:coordinate data-type:value="172.7228915663" />
                 </gating:vertex>
               </gating:PolygonGate>
             </Gate>
             <Subpopulations>
               <Population name="7-AAD, FL3-A subset"  annotation=""  owningGroup=""  expanded="1"  sortPriority="10"  count="17921" >
                 <Graph smoothing="0"  backColor="#ffffff"  foreColor="#000000"  heatMapStatParameter="FL1-H"  type="Pseudocolor"  fast="1" >
                   <Axis dimension="x"  name="FL3-H"  label=""  auto="auto" />
                   <Axis dimension="y"  name="FL4-H"  label=""  auto="auto" />
                   <GraphSettings level="5%"  smoothingHighResolution="1"  contourHighResolution="1"  histogramSmoothingCount="0"  graphResolution="256"  showOutliers="0"  drawLargeDots="0"  dotsToDraw="8000" />
                   <GraphEnvironment showGrid="0"  showAxes="tnlTNL"  showGates="1"  showFreqOnPlots="1"  showGateNameOnPlots="1"  showMedians="0"  showUncomped="0"  addEventParam="0"  lastYAxisName="" >
                     <TextTraits font="SansSerif"  size="11"  name="Labels"  style="plain"  color="#000000"  background="#00ffffff"  just="left" />
                     <TextTraits font="SansSerif"  size="11"  name="LayoutGates"  style="plain"  color="#000000"  background="#00ffffff"  just="left" />
                     <TextTraits font="SansSerif"  size="9"  name="Numbers"  style="plain"  color="#000000"  background="#00ffffff"  just="left" />
                     <TextTraits font="SansSerif"  size="9"  name="Legend"  style="plain"  color="#000000"  background="#00ffffff"  just="left" />
                     <WindowPosition x="1730"  y="872"  width="390"  height="582"  displayed="0"  panelState="---" />
                   </GraphEnvironment>
                 </Graph>
                 <Gate gating:id="ID1666540667"  gating:parent_id="ID775778039" >
                   <gating:PolygonGate eventsInside="1"  annoOffsetX="0"  annoOffsetY="0"  tint="#ff00ff"  isTinted="0"  lineWeight="Hairline"  userDefined="1"  quadId="-1"  gateResolution="256" >
                     <gating:dimension>
                       <data-type:fcs-dimension data-type:name="FL3-H" />
                     </gating:dimension>
                     <gating:dimension>
                       <data-type:fcs-dimension data-type:name="FL3-A" />
                     </gating:dimension>
                     <gating:vertex>
                       <gating:coordinate data-type:value="-16" />
                       <gating:coordinate data-type:value="15.5741444867" />
                     </gating:vertex>
                     <gating:vertex>
                       <gating:coordinate data-type:value="524" />
                       <gating:coordinate data-type:value="996.7452471483" />
                     </gating:vertex>
                     <gating:vertex>
                       <gating:coordinate data-type:value="996" />
                       <gating:coordinate data-type:value="988.9581749049" />
                     </gating:vertex>
                     <gating:vertex>
                       <gating:coordinate data-type:value="992" />
                       <gating:coordinate data-type:value="50.6159695817" />
                     </gating:vertex>
                     <gating:vertex>
                       <gating:coordinate data-type:value="148" />
                       <gating:coordinate data-type:value="-85.6577946768" />
                     </gating:vertex>
                   </gating:PolygonGate>
                 </Gate>
                 <Subpopulations>
                   <Population name="Q1: 7-AAD- , BrdU-APC+"  annotation=""  owningGroup=""  expanded="1"  sortPriority="11"  count="933" >
                     <Graph smoothing="0"  backColor="#ffffff"  foreColor="#000000"  type="Pseudocolor"  fast="1" >
                       <Axis dimension="x"  name="FL3-H"  label=""  auto="auto" />
                       <Axis dimension="y"  name="FL4-H"  label=""  auto="auto" />
                       <GraphSettings level="5%"  smoothingHighResolution="1"  contourHighResolution="1"  histogramSmoothingCount="0"  graphResolution="256"  showOutliers="0"  drawLargeDots="0"  dotsToDraw="8000" />
                       <GraphEnvironment showGrid="0"  showAxes="tnlTNL"  showGates="1"  showFreqOnPlots="1"  showGateNameOnPlots="1"  showMedians="0"  showUncomped="0"  addEventParam="0"  lastYAxisName="" >
                         <TextTraits font="SansSerif"  size="11"  name="Labels"  style="plain"  color="#000000"  background="#00ffffff"  just="left" />
                         <TextTraits font="SansSerif"  size="11"  name="LayoutGates"  style="plain"  color="#000000"  background="#00ffffff"  just="left" />
                         <TextTraits font="SansSerif"  size="9"  name="Numbers"  style="plain"  color="#000000"  background="#00ffffff"  just="left" />
                         <TextTraits font="SansSerif"  size="9"  name="Legend"  style="plain"  color="#000000"  background="#00ffffff"  just="left" />
                         <WindowPosition x="0"  y="0"  width="0"  height="97"  displayed="0"  panelState="" />
                       </GraphEnvironment>
                     </Graph>
                     <Gate gating:id="ID113787560"  gating:parent_id="ID1666540667" >
                       <gating:RectangleGate eventsInside="1"  annoOffsetX="-16"  annoOffsetY="-70"  tint="#ff00ff"  isTinted="0"  lineWeight="Hairline"  userDefined="1"  percentX="0"  percentY="0" >
                         <gating:dimension gating:max="260.0" >
                           <data-type:fcs-dimension data-type:name="FL3-H" />
                         </gating:dimension>
                         <gating:dimension gating:min="23.37875031802143" >
                           <data-type:fcs-dimension data-type:name="FL4-H" />
                         </gating:dimension>
                       </gating:RectangleGate>
                     </Gate>
                   </Population>
                   <Population name="Q2: 7-AAD+ , BrdU-APC+"  annotation=""  owningGroup=""  expanded="1"  sortPriority="12"  count="1388" >
                     <Graph smoothing="0"  backColor="#ffffff"  foreColor="#000000"  type="Pseudocolor"  fast="1" >
                       <Axis dimension="x"  name="FL3-H"  label=""  auto="auto" />
                       <Axis dimension="y"  name="FL4-H"  label=""  auto="auto" />
                       <GraphSettings level="5%"  smoothingHighResolution="1"  contourHighResolution="1"  histogramSmoothingCount="0"  graphResolution="256"  showOutliers="0"  drawLargeDots="0"  dotsToDraw="8000" />
                       <GraphEnvironment showGrid="0"  showAxes="tnlTNL"  showGates="1"  showFreqOnPlots="1"  showGateNameOnPlots="1"  showMedians="0"  showUncomped="0"  addEventParam="0"  lastYAxisName="" >
                         <TextTraits font="SansSerif"  size="11"  name="Labels"  style="plain"  color="#000000"  background="#00ffffff"  just="left" />
                         <TextTraits font="SansSerif"  size="11"  name="LayoutGates"  style="plain"  color="#000000"  background="#00ffffff"  just="left" />
                         <TextTraits font="SansSerif"  size="9"  name="Numbers"  style="plain"  color="#000000"  background="#00ffffff"  just="left" />
                         <TextTraits font="SansSerif"  size="9"  name="Legend"  style="plain"  color="#000000"  background="#00ffffff"  just="left" />
                         <WindowPosition x="0"  y="0"  width="0"  height="97"  displayed="0"  panelState="" />
                       </GraphEnvironment>
                     </Graph>
                     <Gate gating:id="ID434069313"  gating:parent_id="ID1666540667" >
                       <gating:RectangleGate eventsInside="1"  annoOffsetX="63"  annoOffsetY="-70"  tint="#ff00ff"  isTinted="0"  lineWeight="Hairline"  userDefined="1"  percentX="0"  percentY="0" >
                         <gating:dimension gating:min="260.0" >
                           <data-type:fcs-dimension data-type:name="FL3-H" />
                         </gating:dimension>
                         <gating:dimension gating:min="23.37875031802143" >
                           <data-type:fcs-dimension data-type:name="FL4-H" />
                         </gating:dimension>
                       </gating:RectangleGate>
                     </Gate>
                   </Population>
                   <Population name="Q3: 7-AAD- , BrdU-APC-"  annotation=""  owningGroup=""  expanded="1"  sortPriority="13"  count="11884" >
                     <Graph smoothing="0"  backColor="#ffffff"  foreColor="#000000"  type="Pseudocolor"  fast="1" >
                       <Axis dimension="x"  name="FL3-H"  label=""  auto="auto" />
                       <Axis dimension="y"  name="FL4-H"  label=""  auto="auto" />
                       <GraphSettings level="5%"  smoothingHighResolution="1"  contourHighResolution="1"  histogramSmoothingCount="0"  graphResolution="256"  showOutliers="0"  drawLargeDots="0"  dotsToDraw="8000" />
                       <GraphEnvironment showGrid="0"  showAxes="tnlTNL"  showGates="1"  showFreqOnPlots="1"  showGateNameOnPlots="1"  showMedians="0"  showUncomped="0"  addEventParam="0"  lastYAxisName="" >
                         <TextTraits font="SansSerif"  size="11"  name="Labels"  style="plain"  color="#000000"  background="#00ffffff"  just="left" />
                         <TextTraits font="SansSerif"  size="11"  name="LayoutGates"  style="plain"  color="#000000"  background="#00ffffff"  just="left" />
                         <TextTraits font="SansSerif"  size="9"  name="Numbers"  style="plain"  color="#000000"  background="#00ffffff"  just="left" />
                         <TextTraits font="SansSerif"  size="9"  name="Legend"  style="plain"  color="#000000"  background="#00ffffff"  just="left" />
                         <WindowPosition x="0"  y="0"  width="0"  height="97"  displayed="0"  panelState="" />
                       </GraphEnvironment>
                     </Graph>
                     <Gate gating:id="ID1548800091"  gating:parent_id="ID1666540667" >
                       <gating:RectangleGate eventsInside="1"  annoOffsetX="-16"  annoOffsetY="44"  tint="#ff00ff"  isTinted="0"  lineWeight="Hairline"  userDefined="1"  percentX="0"  percentY="0" >
                         <gating:dimension gating:max="260.0" >
                           <data-type:fcs-dimension data-type:name="FL3-H" />
                         </gating:dimension>
                         <gating:dimension gating:max="23.37875031802143" >
                           <data-type:fcs-dimension data-type:name="FL4-H" />
                         </gating:dimension>
                       </gating:RectangleGate>
                     </Gate>
                   </Population>
                   <Population name="Q4: 7-AAD+ , BrdU-APC-"  annotation=""  owningGroup=""  expanded="1"  sortPriority="14"  count="3716" >
                     <Graph smoothing="0"  backColor="#ffffff"  foreColor="#000000"  type="Pseudocolor"  fast="1" >
                       <Axis dimension="x"  name="FL3-H"  label=""  auto="auto" />
                       <Axis dimension="y"  name="FL4-H"  label=""  auto="auto" />
                       <GraphSettings level="5%"  smoothingHighResolution="1"  contourHighResolution="1"  histogramSmoothingCount="0"  graphResolution="256"  showOutliers="0"  drawLargeDots="0"  dotsToDraw="8000" />
                       <GraphEnvironment showGrid="0"  showAxes="tnlTNL"  showGates="1"  showFreqOnPlots="1"  showGateNameOnPlots="1"  showMedians="0"  showUncomped="0"  addEventParam="0"  lastYAxisName="" >
                         <TextTraits font="SansSerif"  size="11"  name="Labels"  style="plain"  color="#000000"  background="#00ffffff"  just="left" />
                         <TextTraits font="SansSerif"  size="11"  name="LayoutGates"  style="plain"  color="#000000"  background="#00ffffff"  just="left" />
                         <TextTraits font="SansSerif"  size="9"  name="Numbers"  style="plain"  color="#000000"  background="#00ffffff"  just="left" />
                         <TextTraits font="SansSerif"  size="9"  name="Legend"  style="plain"  color="#000000"  background="#00ffffff"  just="left" />
                         <WindowPosition x="0"  y="0"  width="0"  height="97"  displayed="0"  panelState="" />
                       </GraphEnvironment>
                     </Graph>
                     <Gate gating:id="ID351146262"  gating:parent_id="ID1666540667" >
                       <gating:RectangleGate eventsInside="1"  annoOffsetX="63"  annoOffsetY="44"  tint="#ff00ff"  isTinted="0"  lineWeight="Hairline"  userDefined="1"  percentX="0"  percentY="0" >
                         <gating:dimension gating:min="260.0" >
                           <data-type:fcs-dimension data-type:name="FL3-H" />
                         </gating:dimension>
                         <gating:dimension gating:max="23.37875031802143" >
                           <data-type:fcs-dimension data-type:name="FL4-H" />
                         </gating:dimension>
                       </gating:RectangleGate>
                     </Gate>
                   </Population>
                 </Subpopulations>
               </Population>
             </Subpopulations>
           </Population>
         </Subpopulations>
       </SampleNode>
     </Sample>
     <Sample>
       <DataSet uri="file:/Users/mk-chiba/Documents/005-Project/000-JMJD2B/080904APC/Data.009"  sampleID="9" />
       <Transformations>
         <transforms:linear transforms:minRange="0"  transforms:maxRange="1024"  gain="1" >
           <data-type:parameter data-type:name="FSC-H" />
         </transforms:linear>
         <transforms:linear transforms:minRange="0"  transforms:maxRange="1024"  gain="1" >
           <data-type:parameter data-type:name="SSC-H" />
         </transforms:linear>
         <transforms:log transforms:offset="1"  transforms:decades="4" >
           <data-type:parameter data-type:name="FL1-H" />
         </transforms:log>
         <transforms:log transforms:offset="1"  transforms:decades="3.0102999566" >
           <data-type:parameter data-type:name="FL2-H" />
         </transforms:log>
         <transforms:linear transforms:minRange="0"  transforms:maxRange="1024"  gain="1" >
           <data-type:parameter data-type:name="FL3-H" />
         </transforms:linear>
         <transforms:linear transforms:minRange="0"  transforms:maxRange="1024"  gain="1" >
           <data-type:parameter data-type:name="FL3-A" />
         </transforms:linear>
         <transforms:log transforms:offset="1"  transforms:decades="4" >
           <data-type:parameter data-type:name="FL4-H" />
         </transforms:log>
       </Transformations>
       <Keywords>
         <Keyword name="$BTIM"  value="23:44:18" />
         <Keyword name="$BYTEORD"  value="4,3,2,1" />
         <Keyword name="$CYT"  value="FACSCalibur" />
         <Keyword name="$DATATYPE"  value="I" />
         <Keyword name="$DATE"  value="04-Sep-08" />
         <Keyword name="$ETIM"  value="23:46:41" />
         <Keyword name="$FIL"  value="Data.009" />
         <Keyword name="$MODE"  value="L" />
         <Keyword name="$NEXTDATA"  value="0" />
         <Keyword name="$OP"  value="user-account" />
         <Keyword name="$P1B"  value="16" />
         <Keyword name="$P1E"  value="0,0" />
         <Keyword name="$P1N"  value="FSC-H" />
         <Keyword name="$P1R"  value="1024" />
         <Keyword name="$P1S"  value="Forward Scatter" />
         <Keyword name="$P2B"  value="16" />
         <Keyword name="$P2E"  value="0,0" />
         <Keyword name="$P2N"  value="SSC-H" />
         <Keyword name="$P2R"  value="1024" />
         <Keyword name="$P2S"  value="SSC-Height" />
         <Keyword name="$P3B"  value="16" />
         <Keyword name="$P3E"  value="4,0" />
         <Keyword name="$P3N"  value="FL1-H" />
         <Keyword name="$P3R"  value="1024" />
         <Keyword name="$P4B"  value="16" />
         <Keyword name="$P4E"  value="0,0" />
         <Keyword name="$P4N"  value="FL2-H" />
         <Keyword name="$P4R"  value="1024" />
         <Keyword name="$P5B"  value="16" />
         <Keyword name="$P5E"  value="0,0" />
         <Keyword name="$P5N"  value="FL3-H" />
         <Keyword name="$P5R"  value="1024" />
         <Keyword name="$P5S"  value="7-AAD" />
         <Keyword name="$P6B"  value="16" />
         <Keyword name="$P6E"  value="0,0" />
         <Keyword name="$P6N"  value="FL3-A" />
         <Keyword name="$P6R"  value="1024" />
         <Keyword name="$P7B"  value="16" />
         <Keyword name="$P7E"  value="4,0" />
         <Keyword name="$P7N"  value="FL4-H" />
         <Keyword name="$P7R"  value="1024" />
         <Keyword name="$P7S"  value="BrdU-APC" />
         <Keyword name="$PAR"  value="7" />
         <Keyword name="$SYS"  value="Macintosh System Software 10.4.9" />
         <Keyword name="$TOT"  value="25000" />
         <Keyword name="BD$AcqLibVersion"  value="4.2.1" />
         <Keyword name="BD$LASERMODE"  value="1" />
         <Keyword name="BD$NPAR"  value="7" />
         <Keyword name="BD$P1N"  value="FSC-H" />
         <Keyword name="BD$P2N"  value="SSC-H" />
         <Keyword name="BD$P3N"  value="FL1-H" />
         <Keyword name="BD$P4N"  value="FL2-H" />
         <Keyword name="BD$P5N"  value="FL3-H" />
         <Keyword name="BD$P6N"  value="FL3-A" />
         <Keyword name="BD$P7N"  value="FL4-H" />
         <Keyword name="BD$WORD0"  value="255" />
         <Keyword name="BD$WORD1"  value="289" />
         <Keyword name="BD$WORD10"  value="300" />
         <Keyword name="BD$WORD11"  value="287" />
         <Keyword name="BD$WORD12"  value="641" />
         <Keyword name="BD$WORD13"  value="4" />
         <Keyword name="BD$WORD14"  value="299" />
         <Keyword name="BD$WORD15"  value="450" />
         <Keyword name="BD$WORD16"  value="615" />
         <Keyword name="BD$WORD17"  value="640" />
         <Keyword name="BD$WORD18"  value="280" />
         <Keyword name="BD$WORD19"  value="100" />
         <Keyword name="BD$WORD2"  value="438" />
         <Keyword name="BD$WORD20"  value="100" />
         <Keyword name="BD$WORD21"  value="100" />
         <Keyword name="BD$WORD22"  value="100" />
         <Keyword name="BD$WORD23"  value="1" />
         <Keyword name="BD$WORD24"  value="1" />
         <Keyword name="BD$WORD25"  value="0" />
         <Keyword name="BD$WORD26"  value="1" />
         <Keyword name="BD$WORD27"  value="1" />
         <Keyword name="BD$WORD28"  value="136" />
         <Keyword name="BD$WORD29"  value="52" />
         <Keyword name="BD$WORD3"  value="587" />
         <Keyword name="BD$WORD30"  value="52" />
         <Keyword name="BD$WORD31"  value="52" />
         <Keyword name="BD$WORD32"  value="52" />
         <Keyword name="BD$WORD33"  value="52" />
         <Keyword name="BD$WORD34"  value="0" />
         <Keyword name="BD$WORD35"  value="0" />
         <Keyword name="BD$WORD36"  value="0" />
         <Keyword name="BD$WORD37"  value="0" />
         <Keyword name="BD$WORD38"  value="280" />
         <Keyword name="BD$WORD39"  value="3" />
         <Keyword name="BD$WORD4"  value="619" />
         <Keyword name="BD$WORD40"  value="4" />
         <Keyword name="BD$WORD41"  value="100" />
         <Keyword name="BD$WORD42"  value="214" />
         <Keyword name="BD$WORD43"  value="0" />
         <Keyword name="BD$WORD44"  value="1023" />
         <Keyword name="BD$WORD45"  value="1023" />
         <Keyword name="BD$WORD46"  value="1023" />
         <Keyword name="BD$WORD47"  value="53" />
         <Keyword name="BD$WORD48"  value="350" />
         <Keyword name="BD$WORD49"  value="240" />
         <Keyword name="BD$WORD5"  value="398" />
         <Keyword name="BD$WORD50"  value="0" />
         <Keyword name="BD$WORD51"  value="52" />
         <Keyword name="BD$WORD52"  value="329" />
         <Keyword name="BD$WORD53"  value="416" />
         <Keyword name="BD$WORD54"  value="323" />
         <Keyword name="BD$WORD55"  value="224" />
         <Keyword name="BD$WORD56"  value="323" />
         <Keyword name="BD$WORD57"  value="128" />
         <Keyword name="BD$WORD58"  value="323" />
         <Keyword name="BD$WORD59"  value="96" />
         <Keyword name="BD$WORD6"  value="398" />
         <Keyword name="BD$WORD60"  value="323" />
         <Keyword name="BD$WORD61"  value="192" />
         <Keyword name="BD$WORD62"  value="323" />
         <Keyword name="BD$WORD63"  value="608" />
         <Keyword name="BD$WORD7"  value="398" />
         <Keyword name="BD$WORD8"  value="398" />
         <Keyword name="BD$WORD9"  value="398" />
         <Keyword name="CREATOR"  value="CellQuest Pro? 5.2.1" />
         <Keyword name="CYTNUM"  value="E97500676" />
         <Keyword name="CalibFile"  value="FALSE" />
         <Keyword name="END BATCH"  value="TRUE" />
         <Keyword name="FILE GUID"  value="100F35D5-7B16-11DD-95DA-00145111085C" />
         <Keyword name="LOGIN NAME"  value="user-account" />
         <Keyword name="P7THRESVOL"  value="52" />
         <Keyword name="PANEL NAME"  value="Untitled Acquisition Tube List" />
         <Keyword name="START BATCH"  value="TRUE" />
         <Keyword name="TUBE NAME"  value="Untitled" />
         <Keyword name="WORKSTATION"  value="(Unavailable)" />
         <Keyword name="$P3S"  value="" />
         <Keyword name="$P4S"  value="" />
         <Keyword name="$P6S"  value="" />
       </Keywords>
       <SampleNode name="Data.009"  annotation=""  owningGroup=""  expanded="1"  sortPriority="10"  count="25000"  sampleID="9" >
         <Graph smoothing="0"  backColor="#ffffff"  foreColor="#000000"  type="Pseudocolor"  fast="1" >
           <Axis dimension="x"  name="FSC-H"  label=""  auto="auto" />
           <Axis dimension="y"  name="SSC-H"  label=""  auto="auto" />
           <GraphSettings level="5%"  smoothingHighResolution="1"  contourHighResolution="1"  histogramSmoothingCount="0"  graphResolution="256"  showOutliers="0"  drawLargeDots="0"  dotsToDraw="8000" />
           <GraphEnvironment showGrid="0"  showAxes="tnlTNL"  showGates="1"  showFreqOnPlots="1"  showGateNameOnPlots="1"  showMedians="0"  showUncomped="0"  addEventParam="0"  lastYAxisName="" >
             <TextTraits font="SansSerif"  size="11"  name="Labels"  style="plain"  color="#000000"  background="#00ffffff"  just="left" />
             <TextTraits font="SansSerif"  size="11"  name="LayoutGates"  style="plain"  color="#000000"  background="#00ffffff"  just="left" />
             <TextTraits font="SansSerif"  size="9"  name="Numbers"  style="plain"  color="#000000"  background="#00ffffff"  just="left" />
             <TextTraits font="SansSerif"  size="9"  name="Legend"  style="plain"  color="#000000"  background="#00ffffff"  just="left" />
             <WindowPosition x="0"  y="0"  width="0"  height="97"  displayed="0"  panelState="" />
           </GraphEnvironment>
         </Graph>
         <Subpopulations>
           <Population name="Forward Scatter, SSC-Height subset"  annotation=""  owningGroup=""  expanded="1"  sortPriority="10"  count="24565" >
             <Graph smoothing="0"  backColor="#ffffff"  foreColor="#000000"  heatMapStatParameter="FL1-H"  type="Pseudocolor"  fast="1" >
               <Axis dimension="x"  name="FL3-H"  label=""  auto="auto" />
               <Axis dimension="y"  name="FL3-A"  label=""  auto="auto" />
               <GraphSettings level="5%"  smoothingHighResolution="1"  contourHighResolution="1"  histogramSmoothingCount="0"  graphResolution="256"  showOutliers="0"  drawLargeDots="0"  dotsToDraw="8000" />
               <GraphEnvironment showGrid="0"  showAxes="tnlTNL"  showGates="1"  showFreqOnPlots="1"  showGateNameOnPlots="1"  showMedians="0"  showUncomped="0"  addEventParam="0"  lastYAxisName="" >
                 <TextTraits font="SansSerif"  size="11"  name="Labels"  style="plain"  color="#000000"  background="#00ffffff"  just="left" />
                 <TextTraits font="SansSerif"  size="11"  name="LayoutGates"  style="plain"  color="#000000"  background="#00ffffff"  just="left" />
                 <TextTraits font="SansSerif"  size="9"  name="Numbers"  style="plain"  color="#000000"  background="#00ffffff"  just="left" />
                 <TextTraits font="SansSerif"  size="9"  name="Legend"  style="plain"  color="#000000"  background="#00ffffff"  just="left" />
                 <WindowPosition x="619"  y="649"  width="390"  height="582"  displayed="0"  panelState="---" />
               </GraphEnvironment>
             </Graph>
             <Gate gating:id="ID1674522503" >
               <gating:PolygonGate eventsInside="1"  annoOffsetX="65"  annoOffsetY="-86"  tint="#ff00ff"  isTinted="0"  lineWeight="Hairline"  userDefined="1"  quadId="-1"  gateResolution="256" >
                 <gating:dimension>
                   <data-type:fcs-dimension data-type:name="FSC-H" />
                 </gating:dimension>
                 <gating:dimension>
                   <data-type:fcs-dimension data-type:name="SSC-H" />
                 </gating:dimension>
                 <gating:vertex>
                   <gating:coordinate data-type:value="189.4803149606" />
                   <gating:coordinate data-type:value="90.4738955823" />
                 </gating:vertex>
                 <gating:vertex>
                   <gating:coordinate data-type:value="266.0787401575" />
                   <gating:coordinate data-type:value="45.2369477912" />
                 </gating:vertex>
                 <gating:vertex>
                   <gating:coordinate data-type:value="378.9606299213" />
                   <gating:coordinate data-type:value="53.4618473896" />
                 </gating:vertex>
                 <gating:vertex>
                   <gating:coordinate data-type:value="503.937007874" />
                   <gating:coordinate data-type:value="131.5983935743" />
                 </gating:vertex>
                 <gating:vertex>
                   <gating:coordinate data-type:value="608.7559055118" />
                   <gating:coordinate data-type:value="226.1847389558" />
                 </gating:vertex>
                 <gating:vertex>
                   <gating:coordinate data-type:value="657.1338582677" />
                   <gating:coordinate data-type:value="522.281124498" />
                 </gating:vertex>
                 <gating:vertex>
                   <gating:coordinate data-type:value="459.5905511811" />
                   <gating:coordinate data-type:value="559.2931726908" />
                 </gating:vertex>
                 <gating:vertex>
                   <gating:coordinate data-type:value="229.7952755906" />
                   <gating:coordinate data-type:value="287.8714859438" />
                 </gating:vertex>
                 <gating:vertex>
                   <gating:coordinate data-type:value="169.3228346457" />
                   <gating:coordinate data-type:value="172.7228915663" />
                 </gating:vertex>
               </gating:PolygonGate>
             </Gate>
             <Subpopulations>
               <Population name="7-AAD, FL3-A subset"  annotation=""  owningGroup=""  expanded="1"  sortPriority="10"  count="18945" >
                 <Graph smoothing="0"  backColor="#ffffff"  foreColor="#000000"  heatMapStatParameter="FL1-H"  type="Pseudocolor"  fast="1" >
                   <Axis dimension="x"  name="FL3-H"  label=""  auto="auto" />
                   <Axis dimension="y"  name="FL4-H"  label=""  auto="auto" />
                   <GraphSettings level="5%"  smoothingHighResolution="1"  contourHighResolution="1"  histogramSmoothingCount="0"  graphResolution="256"  showOutliers="0"  drawLargeDots="0"  dotsToDraw="8000" />
                   <GraphEnvironment showGrid="0"  showAxes="tnlTNL"  showGates="1"  showFreqOnPlots="1"  showGateNameOnPlots="1"  showMedians="0"  showUncomped="0"  addEventParam="0"  lastYAxisName="" >
                     <TextTraits font="SansSerif"  size="11"  name="Labels"  style="plain"  color="#000000"  background="#00ffffff"  just="left" />
                     <TextTraits font="SansSerif"  size="11"  name="LayoutGates"  style="plain"  color="#000000"  background="#00ffffff"  just="left" />
                     <TextTraits font="SansSerif"  size="9"  name="Numbers"  style="plain"  color="#000000"  background="#00ffffff"  just="left" />
                     <TextTraits font="SansSerif"  size="9"  name="Legend"  style="plain"  color="#000000"  background="#00ffffff"  just="left" />
                     <WindowPosition x="2122"  y="868"  width="390"  height="582"  displayed="0"  panelState="---" />
                   </GraphEnvironment>
                 </Graph>
                 <Gate gating:id="ID1157168609"  gating:parent_id="ID1674522503" >
                   <gating:PolygonGate eventsInside="1"  annoOffsetX="0"  annoOffsetY="0"  tint="#ff00ff"  isTinted="0"  lineWeight="Hairline"  userDefined="1"  quadId="-1"  gateResolution="256" >
                     <gating:dimension>
                       <data-type:fcs-dimension data-type:name="FL3-H" />
                     </gating:dimension>
                     <gating:dimension>
                       <data-type:fcs-dimension data-type:name="FL3-A" />
                     </gating:dimension>
                     <gating:vertex>
                       <gating:coordinate data-type:value="-16" />
                       <gating:coordinate data-type:value="15.5741444867" />
                     </gating:vertex>
                     <gating:vertex>
                       <gating:coordinate data-type:value="524" />
                       <gating:coordinate data-type:value="996.7452471483" />
                     </gating:vertex>
                     <gating:vertex>
                       <gating:coordinate data-type:value="996" />
                       <gating:coordinate data-type:value="988.9581749049" />
                     </gating:vertex>
                     <gating:vertex>
                       <gating:coordinate data-type:value="992" />
                       <gating:coordinate data-type:value="50.6159695817" />
                     </gating:vertex>
                     <gating:vertex>
                       <gating:coordinate data-type:value="148" />
                       <gating:coordinate data-type:value="-85.6577946768" />
                     </gating:vertex>
                   </gating:PolygonGate>
                 </Gate>
                 <Subpopulations>
                   <Population name="Q1: 7-AAD- , BrdU-APC+"  annotation=""  owningGroup=""  expanded="1"  sortPriority="11"  count="1344" >
                     <Graph smoothing="0"  backColor="#ffffff"  foreColor="#000000"  type="Pseudocolor"  fast="1" >
                       <Axis dimension="x"  name="FL3-H"  label=""  auto="auto" />
                       <Axis dimension="y"  name="FL4-H"  label=""  auto="auto" />
                       <GraphSettings level="5%"  smoothingHighResolution="1"  contourHighResolution="1"  histogramSmoothingCount="0"  graphResolution="256"  showOutliers="0"  drawLargeDots="0"  dotsToDraw="8000" />
                       <GraphEnvironment showGrid="0"  showAxes="tnlTNL"  showGates="1"  showFreqOnPlots="1"  showGateNameOnPlots="1"  showMedians="0"  showUncomped="0"  addEventParam="0"  lastYAxisName="" >
                         <TextTraits font="SansSerif"  size="11"  name="Labels"  style="plain"  color="#000000"  background="#00ffffff"  just="left" />
                         <TextTraits font="SansSerif"  size="11"  name="LayoutGates"  style="plain"  color="#000000"  background="#00ffffff"  just="left" />
                         <TextTraits font="SansSerif"  size="9"  name="Numbers"  style="plain"  color="#000000"  background="#00ffffff"  just="left" />
                         <TextTraits font="SansSerif"  size="9"  name="Legend"  style="plain"  color="#000000"  background="#00ffffff"  just="left" />
                         <WindowPosition x="0"  y="0"  width="0"  height="97"  displayed="0"  panelState="" />
                       </GraphEnvironment>
                     </Graph>
                     <Gate gating:id="ID1888812021"  gating:parent_id="ID1157168609" >
                       <gating:RectangleGate eventsInside="1"  annoOffsetX="-16"  annoOffsetY="-70"  tint="#ff00ff"  isTinted="0"  lineWeight="Hairline"  userDefined="1"  percentX="0"  percentY="0" >
                         <gating:dimension gating:max="260.0" >
                           <data-type:fcs-dimension data-type:name="FL3-H" />
                         </gating:dimension>
                         <gating:dimension gating:min="23.37875031802143" >
                           <data-type:fcs-dimension data-type:name="FL4-H" />
                         </gating:dimension>
                       </gating:RectangleGate>
                     </Gate>
                   </Population>
                   <Population name="Q2: 7-AAD+ , BrdU-APC+"  annotation=""  owningGroup=""  expanded="1"  sortPriority="12"  count="2231" >
                     <Graph smoothing="0"  backColor="#ffffff"  foreColor="#000000"  type="Pseudocolor"  fast="1" >
                       <Axis dimension="x"  name="FL3-H"  label=""  auto="auto" />
                       <Axis dimension="y"  name="FL4-H"  label=""  auto="auto" />
                       <GraphSettings level="5%"  smoothingHighResolution="1"  contourHighResolution="1"  histogramSmoothingCount="0"  graphResolution="256"  showOutliers="0"  drawLargeDots="0"  dotsToDraw="8000" />
                       <GraphEnvironment showGrid="0"  showAxes="tnlTNL"  showGates="1"  showFreqOnPlots="1"  showGateNameOnPlots="1"  showMedians="0"  showUncomped="0"  addEventParam="0"  lastYAxisName="" >
                         <TextTraits font="SansSerif"  size="11"  name="Labels"  style="plain"  color="#000000"  background="#00ffffff"  just="left" />
                         <TextTraits font="SansSerif"  size="11"  name="LayoutGates"  style="plain"  color="#000000"  background="#00ffffff"  just="left" />
                         <TextTraits font="SansSerif"  size="9"  name="Numbers"  style="plain"  color="#000000"  background="#00ffffff"  just="left" />
                         <TextTraits font="SansSerif"  size="9"  name="Legend"  style="plain"  color="#000000"  background="#00ffffff"  just="left" />
                         <WindowPosition x="0"  y="0"  width="0"  height="97"  displayed="0"  panelState="" />
                       </GraphEnvironment>
                     </Graph>
                     <Gate gating:id="ID1617090455"  gating:parent_id="ID1157168609" >
                       <gating:RectangleGate eventsInside="1"  annoOffsetX="63"  annoOffsetY="-70"  tint="#ff00ff"  isTinted="0"  lineWeight="Hairline"  userDefined="1"  percentX="0"  percentY="0" >
                         <gating:dimension gating:min="260.0" >
                           <data-type:fcs-dimension data-type:name="FL3-H" />
                         </gating:dimension>
                         <gating:dimension gating:min="23.37875031802143" >
                           <data-type:fcs-dimension data-type:name="FL4-H" />
                         </gating:dimension>
                       </gating:RectangleGate>
                     </Gate>
                   </Population>
                   <Population name="Q3: 7-AAD- , BrdU-APC-"  annotation=""  owningGroup=""  expanded="1"  sortPriority="13"  count="12229" >
                     <Graph smoothing="0"  backColor="#ffffff"  foreColor="#000000"  type="Pseudocolor"  fast="1" >
                       <Axis dimension="x"  name="FL3-H"  label=""  auto="auto" />
                       <Axis dimension="y"  name="FL4-H"  label=""  auto="auto" />
                       <GraphSettings level="5%"  smoothingHighResolution="1"  contourHighResolution="1"  histogramSmoothingCount="0"  graphResolution="256"  showOutliers="0"  drawLargeDots="0"  dotsToDraw="8000" />
                       <GraphEnvironment showGrid="0"  showAxes="tnlTNL"  showGates="1"  showFreqOnPlots="1"  showGateNameOnPlots="1"  showMedians="0"  showUncomped="0"  addEventParam="0"  lastYAxisName="" >
                         <TextTraits font="SansSerif"  size="11"  name="Labels"  style="plain"  color="#000000"  background="#00ffffff"  just="left" />
                         <TextTraits font="SansSerif"  size="11"  name="LayoutGates"  style="plain"  color="#000000"  background="#00ffffff"  just="left" />
                         <TextTraits font="SansSerif"  size="9"  name="Numbers"  style="plain"  color="#000000"  background="#00ffffff"  just="left" />
                         <TextTraits font="SansSerif"  size="9"  name="Legend"  style="plain"  color="#000000"  background="#00ffffff"  just="left" />
                         <WindowPosition x="0"  y="0"  width="0"  height="97"  displayed="0"  panelState="" />
                       </GraphEnvironment>
                     </Graph>
                     <Gate gating:id="ID2051768075"  gating:parent_id="ID1157168609" >
                       <gating:RectangleGate eventsInside="1"  annoOffsetX="-16"  annoOffsetY="44"  tint="#ff00ff"  isTinted="0"  lineWeight="Hairline"  userDefined="1"  percentX="0"  percentY="0" >
                         <gating:dimension gating:max="260.0" >
                           <data-type:fcs-dimension data-type:name="FL3-H" />
                         </gating:dimension>
                         <gating:dimension gating:max="23.37875031802143" >
                           <data-type:fcs-dimension data-type:name="FL4-H" />
                         </gating:dimension>
                       </gating:RectangleGate>
                     </Gate>
                   </Population>
                   <Population name="Q4: 7-AAD+ , BrdU-APC-"  annotation=""  owningGroup=""  expanded="1"  sortPriority="14"  count="3141" >
                     <Graph smoothing="0"  backColor="#ffffff"  foreColor="#000000"  type="Pseudocolor"  fast="1" >
                       <Axis dimension="x"  name="FL3-H"  label=""  auto="auto" />
                       <Axis dimension="y"  name="FL4-H"  label=""  auto="auto" />
                       <GraphSettings level="5%"  smoothingHighResolution="1"  contourHighResolution="1"  histogramSmoothingCount="0"  graphResolution="256"  showOutliers="0"  drawLargeDots="0"  dotsToDraw="8000" />
                       <GraphEnvironment showGrid="0"  showAxes="tnlTNL"  showGates="1"  showFreqOnPlots="1"  showGateNameOnPlots="1"  showMedians="0"  showUncomped="0"  addEventParam="0"  lastYAxisName="" >
                         <TextTraits font="SansSerif"  size="11"  name="Labels"  style="plain"  color="#000000"  background="#00ffffff"  just="left" />
                         <TextTraits font="SansSerif"  size="11"  name="LayoutGates"  style="plain"  color="#000000"  background="#00ffffff"  just="left" />
                         <TextTraits font="SansSerif"  size="9"  name="Numbers"  style="plain"  color="#000000"  background="#00ffffff"  just="left" />
                         <TextTraits font="SansSerif"  size="9"  name="Legend"  style="plain"  color="#000000"  background="#00ffffff"  just="left" />
                         <WindowPosition x="0"  y="0"  width="0"  height="97"  displayed="0"  panelState="" />
                       </GraphEnvironment>
                     </Graph>
                     <Gate gating:id="ID2044691030"  gating:parent_id="ID1157168609" >
                       <gating:RectangleGate eventsInside="1"  annoOffsetX="63"  annoOffsetY="44"  tint="#ff00ff"  isTinted="0"  lineWeight="Hairline"  userDefined="1"  percentX="0"  percentY="0" >
                         <gating:dimension gating:min="260.0" >
                           <data-type:fcs-dimension data-type:name="FL3-H" />
                         </gating:dimension>
                         <gating:dimension gating:max="23.37875031802143" >
                           <data-type:fcs-dimension data-type:name="FL4-H" />
                         </gating:dimension>
                       </gating:RectangleGate>
                     </Gate>
                   </Population>
                 </Subpopulations>
               </Population>
             </Subpopulations>
           </Population>
         </Subpopulations>
       </SampleNode>
     </Sample>
   </SampleList>
   <TableEditor title="FlowJo Tables: new.wsp"  current="Untitled-1" >
     <Table name="Untitled-1"  outputFile="file:/Users/mk-chiba/Untitled-1"  color="#404040"  isBatch="0"  quickclose="0"  destination="toDisplay"  autoColumnName="" >
       <PrintLayout flipPattern0="0"  rows="1"  columns="1"  padding="36"  header=""  footer=""  headerActive="0"  footerActive="0"  scalingMode="fj.print.scale.none"  scaling="1"  orientation="1"  width="595.2744"  height="841.8888"  imageableX="72"  imageableY="72"  imageableWidth="451.2744"  imageableHeight="697.8888" />
       <PageSection sectionName="header" >&lt;table width=&quot;100%&quot;&gt;&lt;tr&gt;&lt;td align=&quot;left&quot; valign=&quot;top&quot;&gt;&amp;NBSP&amp;NBSP&amp;NBSP&amp;NBSP&lt;IMG SRC=&quot;file:/Applications/FlowJo.app/Contents/Resources/Java/images/fj_icon.png&quot;&gt;&lt;/IMG&gt;&lt;br/&gt;FlowJo, LLC&lt;/td&gt;&lt;td align=&quot;right&quot; valign=&quot;top&quot;&gt;Page &lt;PageNumber/&gt;&lt;/td&gt;&lt;/tr&gt;&lt;/table&gt;</PageSection>
       <PageSection sectionName="footer" >&lt;table width=&quot;100%&quot;&gt;&lt;tr&gt;&lt;td align=&quot;left&quot;  valign=&quot;bottom&quot;&gt;&lt;LongDate/&gt;&lt;/td&gt;&lt;td align=&quot;right&quot; valign=&quot;bottom&quot;&gt;&lt;Version/&gt;&lt;/td&gt;&lt;/tr&gt;&lt;/table&gt;</PageSection>
       <Iteration iterationType="SAMPLE"  iterationValue="1"  iterationKeyword=""  discriminator=""  panelSize="1"  groupName="workspaceSelection" />
     </Table>
   </TableEditor>
   <LayoutEditor title="FlowJo Layouts: new.wsp"  current="Untitled-1"  showGrid="0"  showPageBreaks="0"  showGuides="0"  showDebugOutput="0" >
     <Layout name="Untitled-1"  outputFile="file:/Users/mk-chiba/Untitled-1"  color="#404040"  isBatch="0"  showGrid="0"  showRulers="1"  showDebugOutput="0"  showGuides="0"  showPageBreaks="0"  scale="1" >
       <PrintLayout flipPattern0="0"  rows="1"  columns="1"  padding="36"  header=""  footer=""  headerActive="0"  footerActive="0"  scalingMode="fj.print.scale.none"  scaling="1"  orientation="1"  width="595.2744"  height="841.8888"  imageableX="72"  imageableY="72"  imageableWidth="451.2744"  imageableHeight="697.8888" />
       <PageSection sectionName="header" >&lt;table width=&quot;100%&quot;&gt;&lt;tr&gt;&lt;td align=&quot;left&quot; valign=&quot;top&quot;&gt;&amp;NBSP&amp;NBSP&amp;NBSP&amp;NBSP&lt;IMG SRC=&quot;file:/Applications/FlowJo.app/Contents/Resources/Java/images/fj_icon.png&quot;&gt;&lt;/IMG&gt;&lt;br/&gt;FlowJo, LLC&lt;/td&gt;&lt;td align=&quot;right&quot; valign=&quot;top&quot;&gt;Page &lt;PageNumber/&gt;&lt;/td&gt;&lt;/tr&gt;&lt;/table&gt;</PageSection>
       <PageSection sectionName="footer" >&lt;table width=&quot;100%&quot;&gt;&lt;tr&gt;&lt;td align=&quot;left&quot;  valign=&quot;bottom&quot;&gt;&lt;LongDate/&gt;&lt;/td&gt;&lt;td align=&quot;right&quot; valign=&quot;bottom&quot;&gt;&lt;Version/&gt;&lt;/td&gt;&lt;/tr&gt;&lt;/table&gt;</PageSection>
       <Iteration iterationType="OFF"  iterationValue="1"  iterationKeyword=""  discriminator=""  panelSize="1"  groupName="All Samples" />
       <BatchSettings useCurrentGroup="1"  length="3"  name=""  order="ACROSS"  direction="COLUMNS"  append="0"  destination="toLayout"  separatePages="0"  launchApp="1"  header="0"  footer="0"  commandLineBatch="0" />
       <FigList>
         <FigList x="12"  y="48"  width="144"  height="136"  lineWeight="Hairline"  fill="#ffffff"  stroke="#000000"  lineStyle="Solid"  gradientColor="#808080"  gradientStyle="le.gradientstyle.none"  enabled="1"  xScale="1"  yScale="1"  aspectRatioLock="0"  alpha="1"  figID="com.treestar.layout.presentation.FigGroup@66c85df4#1696985768729"  rotation="0"  lock="0"  sizeLock="0"  contentLock="0"  wantsDrops="0"  z="0" >
           <ChartData x="0"  y="0"  width="10240"  height="10240"  lineWeight="Hairline"  fill="#ffffff"  stroke="#000000"  lineStyle="Solid"  gradientColor="#808080"  gradientStyle="le.gradientstyle.none"  enabled="1"  xScale="0.4"  yScale="0.4"  aspectRatioLock="0"  alpha="1"  figID="com.treestar.flowjo.charting.FigChartBox@12893e03#1696988297070"  rotation="�"  lock="0"  sizeLock="0"  contentLock="0"  wantsDrops="0"  dependents="1"  showSampleName="1"  showFullPath="0"  showFreq="0"  showCount="1"  showPopulationName="1"  showGraphTitle="0"  showMedians="0"  useShortName="1"  showKeyword="0"  keyword=""  showStatistic="0"  statistic=""  offsetHistograms="0"  offsetX="0"  offsetY="0"  flipH="0"  flipV="0"  showAdjunctHistograms="0"  scaleH="40"  scaleV="40"  panelIndex="0" >
             <Graph smoothing="0"  backColor="#ffffff"  foreColor="#000000"  type="Pseudocolor"  fast="1" >
               <Axis dimension="x"  name="FL3-H"  label=""  auto="auto" />
               <Axis dimension="y"  name="FL4-H"  label=""  auto="auto" />
               <GraphSettings level="5%"  smoothingHighResolution="1"  contourHighResolution="1"  histogramSmoothingCount="0"  graphResolution="256"  showOutliers="0"  drawLargeDots="0"  dotsToDraw="8000" />
               <GraphEnvironment showGrid="0"  showAxes="tnlTNL"  showGates="1"  showFreqOnPlots="1"  showGateNameOnPlots="1"  showMedians="0"  showUncomped="0"  addEventParam="0"  lastYAxisName="" >
                 <TextTraits font="SansSerif"  size="11"  name="Labels"  style="plain"  color="#000000"  background="#00ffffff"  just="left" />
                 <TextTraits font="SansSerif"  size="11"  name="LayoutGates"  style="plain"  color="#000000"  background="#00ffffff"  just="left" />
                 <TextTraits font="SansSerif"  size="9"  name="Numbers"  style="plain"  color="#000000"  background="#00ffffff"  just="left" />
                 <TextTraits font="SansSerif"  size="9"  name="Legend"  style="plain"  color="#000000"  background="#00ffffff"  just="left" />
                 <WindowPosition x="0"  y="0"  width="0"  height="0"  displayed="0"  panelState="" />
               </GraphEnvironment>
             </Graph>
             <Annotation lineWeight="NoLine"  fill="#ffffff"  stroke="#808080"  lineStyle="Solid"  gradientColor="#808080"  gradientStyle="le.gradientstyle.none"  enabled="1"  xScale="1"  yScale="1"  aspectRatioLock="0"  alpha="1"  figID="com.treestar.flowjo.charting.FigChartAnnotation@1b51d112#1696988297072"  rotation="0"  lock="0"  sizeLock="0"  contentLock="0"  wantsDrops="0"  autoFitContents="0"  autoMinimumSize="1"  padding="5,5,5,5" >
               <Content>&amp;lt;font face=&amp;quot;SansSerif&amp;quot; color=&amp;quot;#000000&amp;quot; style=&amp;quot;font-size:11pt;&amp;quot;&amp;gt;&amp;#xA;&amp;lt;/font&amp;gt;&amp;#xA;    &amp;lt;p style=&amp;quot;margin-top:0; text-align:left;&amp;quot;&amp;gt;&amp;#xA;      &amp;lt;font face=&amp;quot;SansSerif&amp;quot; color=&amp;quot;#000000&amp;quot; style=&amp;quot;font-size:11pt;&amp;quot;&amp;gt;&amp;lt;input type=&amp;quot;fjml&amp;quot; value=&amp;quot;%3CAnno+name%3D%22fj.anno.samplename%22+%2F%3E&amp;quot; style=&amp;quot;font-family:SansSerif; color:#000000; font-weight:normal; font-style:;&amp;quot;&amp;gt;&amp;#xA;      &amp;#xA;&amp;lt;/font&amp;gt;    &amp;lt;/p&amp;gt;&amp;#xA;    &amp;lt;p style=&amp;quot;margin-top:0; text-align:left;&amp;quot;&amp;gt;&amp;#xA;      &amp;lt;font face=&amp;quot;SansSerif&amp;quot; color=&amp;quot;#000000&amp;quot; style=&amp;quot;font-size:11pt;&amp;quot;&amp;gt;&amp;lt;input type=&amp;quot;fjml&amp;quot; value=&amp;quot;%3CAnno+name%3D%22fj.anno.popname%22+%2F%3E&amp;quot; style=&amp;quot;font-family:SansSerif; color:#000000; font-weight:normal; font-style:;&amp;quot;&amp;gt;&amp;#xA;      &amp;#xA;&amp;lt;/font&amp;gt;    &amp;lt;/p&amp;gt;&amp;#xA;    &amp;lt;p style=&amp;quot;margin-top:0; text-align:left;&amp;quot;&amp;gt;&amp;#xA;      &amp;lt;font face=&amp;quot;SansSerif&amp;quot; color=&amp;quot;#000000&amp;quot; style=&amp;quot;font-size:11pt;&amp;quot;&amp;gt;&amp;lt;input type=&amp;quot;fjml&amp;quot; value=&amp;quot;%3CStatistic+name%3D%22Count%22++id%3D%22%22++ancestor%3D%22%22+%2F%3E&amp;quot; style=&amp;quot;font-family:SansSerif; color:#000000; font-weight:normal; font-style:;&amp;quot;&amp;gt;&amp;#xA;&amp;lt;/font&amp;gt;    &amp;lt;/p&amp;gt;&amp;#xA;</Content>
               <WindowPosition x="0"  y="340"  width="137"  height="52"  displayed="1"  panelState="" />
             </Annotation>
             <Legend lineWeight="Hairline"  fill="#ffffff"  stroke="#000000"  lineStyle="Solid"  gradientColor="#808080"  gradientStyle="le.gradientstyle.none"  enabled="1"  xScale="1"  yScale="1"  aspectRatioLock="0"  alpha="1"  figID="com.treestar.flowjo.charting.legend.FigLegend@4cc72a9f#1696988297077"  rotation="0"  lock="0"  sizeLock="0"  contentLock="0"  wantsDrops="0"  rows="2"  columns="4"  drawGrid="1"  autoFitContents="0"  showHeader="1" >
               <RowSizes>
                 <Size index="0"  value="15" />
                 <Size index="1"  value="15" />
               </RowSizes>
               <ColSizes>
                 <Size index="0"  value="15" />
                 <Size index="1"  value="15" />
                 <Size index="2"  value="15" />
                 <Size index="3"  value="15" />
               </ColSizes>
               <WindowPosition x="280"  y="0"  width="60"  height="30"  displayed="0"  panelState="" />
               <Columns>
                 <Anno name="fj.anno.samplename" />
                 <Anno name="fj.anno.popname" />
                 <Statistic name="Count"  id=""  ancestor="" />
               </Columns>
             </Legend>
             <Ancestry lineWeight="Hairline"  fill="#ffffff"  stroke="#000000"  lineStyle="Solid"  gradientColor="#808080"  gradientStyle="le.gradientstyle.none"  enabled="1"  xScale="1"  yScale="1"  aspectRatioLock="0"  alpha="1"  figID="com.treestar.flowjo.charting.FigChartRow@7e5cacf4#1696988297077"  rotation="0"  lock="0"  sizeLock="0"  contentLock="0"  wantsDrops="0"  backgating="0"  horizontal="0"  backgatingLargeDots="0"  backgatingContours="0" >
               <WindowPosition x="0"  y="0"  width="0"  height="0"  displayed="0"  panelState="" />
             </Ancestry>
             <Multigraph lineWeight="NoLine"  fill="#00ffffff"  stroke="#000000"  lineStyle="Solid"  gradientColor="#808080"  gradientStyle="le.gradientstyle.none"  enabled="1"  xScale="1"  yScale="1"  aspectRatioLock="1"  alpha="1"  figID="com.treestar.flowjo.charting.FigChartGrid@257efc1a#1696988297077"  rotation="0"  lock="0"  sizeLock="0"  contentLock="0"  wantsDrops="0"  annoOffsetX="0"  annoOffsetY="0"  type="NONE"  displayType="DotPlot"  rows="0"  columns="0" >
               <WindowPosition x="0"  y="0"  width="0"  height="0"  displayed="0"  panelState="" />
               <Parameters/>
             </Multigraph>
             <PopModelList/>
             <WindowPosition x="0"  y="0"  width="10240"  height="10240"  displayed="1"  panelState="" />
           </ChartData>
         </FigList>
         <FigList x="180"  y="48"  width="144"  height="136"  lineWeight="Hairline"  fill="#ffffff"  stroke="#000000"  lineStyle="Solid"  gradientColor="#808080"  gradientStyle="le.gradientstyle.none"  enabled="1"  xScale="1"  yScale="1"  aspectRatioLock="0"  alpha="1"  figID="com.treestar.layout.presentation.FigGroup@40dbb64f#1696985768747"  rotation="0"  lock="0"  sizeLock="0"  contentLock="0"  wantsDrops="0"  z="1" >
           <ChartData x="0"  y="0"  width="10240"  height="10240"  lineWeight="Hairline"  fill="#ffffff"  stroke="#000000"  lineStyle="Solid"  gradientColor="#808080"  gradientStyle="le.gradientstyle.none"  enabled="1"  xScale="0.4"  yScale="0.4"  aspectRatioLock="0"  alpha="1"  figID="com.treestar.flowjo.charting.FigChartBox@303260e6#1696988297081"  rotation="�"  lock="0"  sizeLock="0"  contentLock="0"  wantsDrops="0"  dependents="1"  showSampleName="1"  showFullPath="0"  showFreq="0"  showCount="1"  showPopulationName="1"  showGraphTitle="0"  showMedians="0"  useShortName="1"  showKeyword="0"  keyword=""  showStatistic="0"  statistic=""  offsetHistograms="0"  offsetX="0"  offsetY="0"  flipH="0"  flipV="0"  showAdjunctHistograms="0"  scaleH="40"  scaleV="40"  panelIndex="0" >
             <Graph smoothing="0"  backColor="#ffffff"  foreColor="#000000"  type="Pseudocolor"  fast="1" >
               <Axis dimension="x"  name="FL3-H"  label=""  auto="auto" />
               <Axis dimension="y"  name="FL4-H"  label=""  auto="auto" />
               <GraphSettings level="5%"  smoothingHighResolution="1"  contourHighResolution="1"  histogramSmoothingCount="0"  graphResolution="256"  showOutliers="0"  drawLargeDots="0"  dotsToDraw="8000" />
               <GraphEnvironment showGrid="0"  showAxes="tnlTNL"  showGates="1"  showFreqOnPlots="1"  showGateNameOnPlots="1"  showMedians="0"  showUncomped="0"  addEventParam="0"  lastYAxisName="" >
                 <TextTraits font="SansSerif"  size="11"  name="Labels"  style="plain"  color="#000000"  background="#00ffffff"  just="left" />
                 <TextTraits font="SansSerif"  size="11"  name="LayoutGates"  style="plain"  color="#000000"  background="#00ffffff"  just="left" />
                 <TextTraits font="SansSerif"  size="9"  name="Numbers"  style="plain"  color="#000000"  background="#00ffffff"  just="left" />
                 <TextTraits font="SansSerif"  size="9"  name="Legend"  style="plain"  color="#000000"  background="#00ffffff"  just="left" />
                 <WindowPosition x="0"  y="0"  width="0"  height="0"  displayed="0"  panelState="" />
               </GraphEnvironment>
             </Graph>
             <Annotation lineWeight="NoLine"  fill="#ffffff"  stroke="#808080"  lineStyle="Solid"  gradientColor="#808080"  gradientStyle="le.gradientstyle.none"  enabled="1"  xScale="1"  yScale="1"  aspectRatioLock="0"  alpha="1"  figID="com.treestar.flowjo.charting.FigChartAnnotation@45d437ad#1696988297081"  rotation="0"  lock="0"  sizeLock="0"  contentLock="0"  wantsDrops="0"  autoFitContents="0"  autoMinimumSize="1"  padding="5,5,5,5" >
               <Content>&amp;lt;font face=&amp;quot;SansSerif&amp;quot; color=&amp;quot;#000000&amp;quot; style=&amp;quot;font-size:11pt;&amp;quot;&amp;gt;&amp;#xA;&amp;lt;/font&amp;gt;&amp;#xA;    &amp;lt;p style=&amp;quot;margin-top:0; text-align:left;&amp;quot;&amp;gt;&amp;#xA;      &amp;lt;font face=&amp;quot;SansSerif&amp;quot; color=&amp;quot;#000000&amp;quot; style=&amp;quot;font-size:11pt;&amp;quot;&amp;gt;&amp;lt;input type=&amp;quot;fjml&amp;quot; value=&amp;quot;%3CAnno+name%3D%22fj.anno.samplename%22+%2F%3E&amp;quot; style=&amp;quot;font-family:SansSerif; color:#000000; font-weight:normal; font-style:;&amp;quot;&amp;gt;&amp;#xA;      &amp;#xA;&amp;lt;/font&amp;gt;    &amp;lt;/p&amp;gt;&amp;#xA;    &amp;lt;p style=&amp;quot;margin-top:0; text-align:left;&amp;quot;&amp;gt;&amp;#xA;      &amp;lt;font face=&amp;quot;SansSerif&amp;quot; color=&amp;quot;#000000&amp;quot; style=&amp;quot;font-size:11pt;&amp;quot;&amp;gt;&amp;lt;input type=&amp;quot;fjml&amp;quot; value=&amp;quot;%3CAnno+name%3D%22fj.anno.popname%22+%2F%3E&amp;quot; style=&amp;quot;font-family:SansSerif; color:#000000; font-weight:normal; font-style:;&amp;quot;&amp;gt;&amp;#xA;      &amp;#xA;&amp;lt;/font&amp;gt;    &amp;lt;/p&amp;gt;&amp;#xA;    &amp;lt;p style=&amp;quot;margin-top:0; text-align:left;&amp;quot;&amp;gt;&amp;#xA;      &amp;lt;font face=&amp;quot;SansSerif&amp;quot; color=&amp;quot;#000000&amp;quot; style=&amp;quot;font-size:11pt;&amp;quot;&amp;gt;&amp;lt;input type=&amp;quot;fjml&amp;quot; value=&amp;quot;%3CStatistic+name%3D%22Count%22++id%3D%22%22++ancestor%3D%22%22+%2F%3E&amp;quot; style=&amp;quot;font-family:SansSerif; color:#000000; font-weight:normal; font-style:;&amp;quot;&amp;gt;&amp;#xA;&amp;lt;/font&amp;gt;    &amp;lt;/p&amp;gt;&amp;#xA;</Content>
               <WindowPosition x="0"  y="340"  width="137"  height="52"  displayed="1"  panelState="" />
             </Annotation>
             <Legend lineWeight="Hairline"  fill="#ffffff"  stroke="#000000"  lineStyle="Solid"  gradientColor="#808080"  gradientStyle="le.gradientstyle.none"  enabled="1"  xScale="1"  yScale="1"  aspectRatioLock="0"  alpha="1"  figID="com.treestar.flowjo.charting.legend.FigLegend@5e7418ef#1696988297083"  rotation="0"  lock="0"  sizeLock="0"  contentLock="0"  wantsDrops="0"  rows="2"  columns="4"  drawGrid="1"  autoFitContents="0"  showHeader="1" >
               <RowSizes>
                 <Size index="0"  value="15" />
                 <Size index="1"  value="15" />
               </RowSizes>
               <ColSizes>
                 <Size index="0"  value="15" />
                 <Size index="1"  value="15" />
                 <Size index="2"  value="15" />
                 <Size index="3"  value="15" />
               </ColSizes>
               <WindowPosition x="280"  y="0"  width="60"  height="30"  displayed="0"  panelState="" />
               <Columns>
                 <Anno name="fj.anno.samplename" />
                 <Anno name="fj.anno.popname" />
                 <Statistic name="Count"  id=""  ancestor="" />
               </Columns>
             </Legend>
             <Ancestry lineWeight="Hairline"  fill="#ffffff"  stroke="#000000"  lineStyle="Solid"  gradientColor="#808080"  gradientStyle="le.gradientstyle.none"  enabled="1"  xScale="1"  yScale="1"  aspectRatioLock="0"  alpha="1"  figID="com.treestar.flowjo.charting.FigChartRow@c38a117#1696988297083"  rotation="0"  lock="0"  sizeLock="0"  contentLock="0"  wantsDrops="0"  backgating="0"  horizontal="0"  backgatingLargeDots="0"  backgatingContours="0" >
               <WindowPosition x="0"  y="0"  width="0"  height="0"  displayed="0"  panelState="" />
             </Ancestry>
             <Multigraph lineWeight="NoLine"  fill="#00ffffff"  stroke="#000000"  lineStyle="Solid"  gradientColor="#808080"  gradientStyle="le.gradientstyle.none"  enabled="1"  xScale="1"  yScale="1"  aspectRatioLock="1"  alpha="1"  figID="com.treestar.flowjo.charting.FigChartGrid@2f2ed526#1696988297083"  rotation="0"  lock="0"  sizeLock="0"  contentLock="0"  wantsDrops="0"  annoOffsetX="0"  annoOffsetY="0"  type="NONE"  displayType="DotPlot"  rows="0"  columns="0" >
               <WindowPosition x="0"  y="0"  width="0"  height="0"  displayed="0"  panelState="" />
               <Parameters/>
             </Multigraph>
             <PopModelList/>
             <WindowPosition x="0"  y="0"  width="10240"  height="10240"  displayed="1"  panelState="" />
           </ChartData>
         </FigList>
         <FigList x="12"  y="213"  width="144"  height="136"  lineWeight="Hairline"  fill="#ffffff"  stroke="#000000"  lineStyle="Solid"  gradientColor="#808080"  gradientStyle="le.gradientstyle.none"  enabled="1"  xScale="1"  yScale="1"  aspectRatioLock="0"  alpha="1"  figID="com.treestar.layout.presentation.FigGroup@7df3e06b#1696985768747"  rotation="0"  lock="0"  sizeLock="0"  contentLock="0"  wantsDrops="0"  z="2" >
           <ChartData x="0"  y="0"  width="10240"  height="10240"  lineWeight="Hairline"  fill="#ffffff"  stroke="#000000"  lineStyle="Solid"  gradientColor="#808080"  gradientStyle="le.gradientstyle.none"  enabled="1"  xScale="0.4"  yScale="0.4"  aspectRatioLock="0"  alpha="1"  figID="com.treestar.flowjo.charting.FigChartBox@4b23f631#1696988297084"  rotation="�"  lock="0"  sizeLock="0"  contentLock="0"  wantsDrops="0"  dependents="1"  showSampleName="1"  showFullPath="0"  showFreq="0"  showCount="1"  showPopulationName="1"  showGraphTitle="0"  showMedians="0"  useShortName="1"  showKeyword="0"  keyword=""  showStatistic="0"  statistic=""  offsetHistograms="0"  offsetX="0"  offsetY="0"  flipH="0"  flipV="0"  showAdjunctHistograms="0"  scaleH="40"  scaleV="40"  panelIndex="0" >
             <Graph smoothing="0"  backColor="#ffffff"  foreColor="#000000"  type="Pseudocolor"  fast="1" >
               <Axis dimension="x"  name="FL3-H"  label=""  auto="auto" />
               <Axis dimension="y"  name="FL4-H"  label=""  auto="auto" />
               <GraphSettings level="5%"  smoothingHighResolution="1"  contourHighResolution="1"  histogramSmoothingCount="0"  graphResolution="256"  showOutliers="0"  drawLargeDots="0"  dotsToDraw="8000" />
               <GraphEnvironment showGrid="0"  showAxes="tnlTNL"  showGates="1"  showFreqOnPlots="1"  showGateNameOnPlots="1"  showMedians="0"  showUncomped="0"  addEventParam="0"  lastYAxisName="" >
                 <TextTraits font="SansSerif"  size="11"  name="Labels"  style="plain"  color="#000000"  background="#00ffffff"  just="left" />
                 <TextTraits font="SansSerif"  size="11"  name="LayoutGates"  style="plain"  color="#000000"  background="#00ffffff"  just="left" />
                 <TextTraits font="SansSerif"  size="9"  name="Numbers"  style="plain"  color="#000000"  background="#00ffffff"  just="left" />
                 <TextTraits font="SansSerif"  size="9"  name="Legend"  style="plain"  color="#000000"  background="#00ffffff"  just="left" />
                 <WindowPosition x="0"  y="0"  width="0"  height="0"  displayed="0"  panelState="" />
               </GraphEnvironment>
             </Graph>
             <Annotation lineWeight="NoLine"  fill="#ffffff"  stroke="#808080"  lineStyle="Solid"  gradientColor="#808080"  gradientStyle="le.gradientstyle.none"  enabled="1"  xScale="1"  yScale="1"  aspectRatioLock="0"  alpha="1"  figID="com.treestar.flowjo.charting.FigChartAnnotation@356e3cda#1696988297084"  rotation="0"  lock="0"  sizeLock="0"  contentLock="0"  wantsDrops="0"  autoFitContents="0"  autoMinimumSize="1"  padding="5,5,5,5" >
               <Content>&amp;lt;font face=&amp;quot;SansSerif&amp;quot; color=&amp;quot;#000000&amp;quot; style=&amp;quot;font-size:11pt;&amp;quot;&amp;gt;&amp;#xA;&amp;lt;/font&amp;gt;&amp;#xA;    &amp;lt;p style=&amp;quot;margin-top:0; text-align:left;&amp;quot;&amp;gt;&amp;#xA;      &amp;lt;font face=&amp;quot;SansSerif&amp;quot; color=&amp;quot;#000000&amp;quot; style=&amp;quot;font-size:11pt;&amp;quot;&amp;gt;&amp;lt;input type=&amp;quot;fjml&amp;quot; value=&amp;quot;%3CAnno+name%3D%22fj.anno.samplename%22+%2F%3E&amp;quot; style=&amp;quot;font-family:SansSerif; color:#000000; font-weight:normal; font-style:;&amp;quot;&amp;gt;&amp;#xA;      &amp;#xA;&amp;lt;/font&amp;gt;    &amp;lt;/p&amp;gt;&amp;#xA;    &amp;lt;p style=&amp;quot;margin-top:0; text-align:left;&amp;quot;&amp;gt;&amp;#xA;      &amp;lt;font face=&amp;quot;SansSerif&amp;quot; color=&amp;quot;#000000&amp;quot; style=&amp;quot;font-size:11pt;&amp;quot;&amp;gt;&amp;lt;input type=&amp;quot;fjml&amp;quot; value=&amp;quot;%3CAnno+name%3D%22fj.anno.popname%22+%2F%3E&amp;quot; style=&amp;quot;font-family:SansSerif; color:#000000; font-weight:normal; font-style:;&amp;quot;&amp;gt;&amp;#xA;      &amp;#xA;&amp;lt;/font&amp;gt;    &amp;lt;/p&amp;gt;&amp;#xA;    &amp;lt;p style=&amp;quot;margin-top:0; text-align:left;&amp;quot;&amp;gt;&amp;#xA;      &amp;lt;font face=&amp;quot;SansSerif&amp;quot; color=&amp;quot;#000000&amp;quot; style=&amp;quot;font-size:11pt;&amp;quot;&amp;gt;&amp;lt;input type=&amp;quot;fjml&amp;quot; value=&amp;quot;%3CStatistic+name%3D%22Count%22++id%3D%22%22++ancestor%3D%22%22+%2F%3E&amp;quot; style=&amp;quot;font-family:SansSerif; color:#000000; font-weight:normal; font-style:;&amp;quot;&amp;gt;&amp;#xA;&amp;lt;/font&amp;gt;    &amp;lt;/p&amp;gt;&amp;#xA;</Content>
               <WindowPosition x="0"  y="340"  width="137"  height="52"  displayed="1"  panelState="" />
             </Annotation>
             <Legend lineWeight="Hairline"  fill="#ffffff"  stroke="#000000"  lineStyle="Solid"  gradientColor="#808080"  gradientStyle="le.gradientstyle.none"  enabled="1"  xScale="1"  yScale="1"  aspectRatioLock="0"  alpha="1"  figID="com.treestar.flowjo.charting.legend.FigLegend@7c171379#1696988297085"  rotation="0"  lock="0"  sizeLock="0"  contentLock="0"  wantsDrops="0"  rows="2"  columns="4"  drawGrid="1"  autoFitContents="0"  showHeader="1" >
               <RowSizes>
                 <Size index="0"  value="15" />
                 <Size index="1"  value="15" />
               </RowSizes>
               <ColSizes>
                 <Size index="0"  value="15" />
                 <Size index="1"  value="15" />
                 <Size index="2"  value="15" />
                 <Size index="3"  value="15" />
               </ColSizes>
               <WindowPosition x="280"  y="0"  width="60"  height="30"  displayed="0"  panelState="" />
               <Columns>
                 <Anno name="fj.anno.samplename" />
                 <Anno name="fj.anno.popname" />
                 <Statistic name="Count"  id=""  ancestor="" />
               </Columns>
             </Legend>
             <Ancestry lineWeight="Hairline"  fill="#ffffff"  stroke="#000000"  lineStyle="Solid"  gradientColor="#808080"  gradientStyle="le.gradientstyle.none"  enabled="1"  xScale="1"  yScale="1"  aspectRatioLock="0"  alpha="1"  figID="com.treestar.flowjo.charting.FigChartRow@25497e38#1696988297085"  rotation="0"  lock="0"  sizeLock="0"  contentLock="0"  wantsDrops="0"  backgating="0"  horizontal="0"  backgatingLargeDots="0"  backgatingContours="0" >
               <WindowPosition x="0"  y="0"  width="0"  height="0"  displayed="0"  panelState="" />
             </Ancestry>
             <Multigraph lineWeight="NoLine"  fill="#00ffffff"  stroke="#000000"  lineStyle="Solid"  gradientColor="#808080"  gradientStyle="le.gradientstyle.none"  enabled="1"  xScale="1"  yScale="1"  aspectRatioLock="1"  alpha="1"  figID="com.treestar.flowjo.charting.FigChartGrid@710f86de#1696988297085"  rotation="0"  lock="0"  sizeLock="0"  contentLock="0"  wantsDrops="0"  annoOffsetX="0"  annoOffsetY="0"  type="NONE"  displayType="DotPlot"  rows="0"  columns="0" >
               <WindowPosition x="0"  y="0"  width="0"  height="0"  displayed="0"  panelState="" />
               <Parameters/>
             </Multigraph>
             <PopModelList/>
             <WindowPosition x="0"  y="0"  width="10240"  height="10240"  displayed="1"  panelState="" />
           </ChartData>
         </FigList>
         <FigList x="180"  y="213"  width="144"  height="136"  lineWeight="Hairline"  fill="#ffffff"  stroke="#000000"  lineStyle="Solid"  gradientColor="#808080"  gradientStyle="le.gradientstyle.none"  enabled="1"  xScale="1"  yScale="1"  aspectRatioLock="0"  alpha="1"  figID="com.treestar.layout.presentation.FigGroup@4dcc1556#1696985768747"  rotation="0"  lock="0"  sizeLock="0"  contentLock="0"  wantsDrops="0"  z="3" >
           <ChartData x="0"  y="0"  width="10240"  height="10240"  lineWeight="Hairline"  fill="#ffffff"  stroke="#000000"  lineStyle="Solid"  gradientColor="#808080"  gradientStyle="le.gradientstyle.none"  enabled="1"  xScale="0.4"  yScale="0.4"  aspectRatioLock="0"  alpha="1"  figID="com.treestar.flowjo.charting.FigChartBox@35c3ecc9#1696988297088"  rotation="�"  lock="0"  sizeLock="0"  contentLock="0"  wantsDrops="0"  dependents="1"  showSampleName="1"  showFullPath="0"  showFreq="0"  showCount="1"  showPopulationName="1"  showGraphTitle="0"  showMedians="0"  useShortName="1"  showKeyword="0"  keyword=""  showStatistic="0"  statistic=""  offsetHistograms="0"  offsetX="0"  offsetY="0"  flipH="0"  flipV="0"  showAdjunctHistograms="0"  scaleH="40"  scaleV="40"  panelIndex="0" >
             <Graph smoothing="0"  backColor="#ffffff"  foreColor="#000000"  type="Pseudocolor"  fast="1" >
               <Axis dimension="x"  name="FL3-H"  label=""  auto="auto" />
               <Axis dimension="y"  name="FL4-H"  label=""  auto="auto" />
               <GraphSettings level="5%"  smoothingHighResolution="1"  contourHighResolution="1"  histogramSmoothingCount="0"  graphResolution="256"  showOutliers="0"  drawLargeDots="0"  dotsToDraw="8000" />
               <GraphEnvironment showGrid="0"  showAxes="tnlTNL"  showGates="1"  showFreqOnPlots="1"  showGateNameOnPlots="1"  showMedians="0"  showUncomped="0"  addEventParam="0"  lastYAxisName="" >
                 <TextTraits font="SansSerif"  size="11"  name="Labels"  style="plain"  color="#000000"  background="#00ffffff"  just="left" />
                 <TextTraits font="SansSerif"  size="11"  name="LayoutGates"  style="plain"  color="#000000"  background="#00ffffff"  just="left" />
                 <TextTraits font="SansSerif"  size="9"  name="Numbers"  style="plain"  color="#000000"  background="#00ffffff"  just="left" />
                 <TextTraits font="SansSerif"  size="9"  name="Legend"  style="plain"  color="#000000"  background="#00ffffff"  just="left" />
                 <WindowPosition x="0"  y="0"  width="0"  height="0"  displayed="0"  panelState="" />
               </GraphEnvironment>
             </Graph>
             <Annotation lineWeight="NoLine"  fill="#ffffff"  stroke="#808080"  lineStyle="Solid"  gradientColor="#808080"  gradientStyle="le.gradientstyle.none"  enabled="1"  xScale="1"  yScale="1"  aspectRatioLock="0"  alpha="1"  figID="com.treestar.flowjo.charting.FigChartAnnotation@718bbdd3#1696988297088"  rotation="0"  lock="0"  sizeLock="0"  contentLock="0"  wantsDrops="0"  autoFitContents="0"  autoMinimumSize="1"  padding="5,5,5,5" >
               <Content>&amp;lt;font face=&amp;quot;SansSerif&amp;quot; color=&amp;quot;#000000&amp;quot; style=&amp;quot;font-size:11pt;&amp;quot;&amp;gt;&amp;#xA;&amp;lt;/font&amp;gt;&amp;#xA;    &amp;lt;p style=&amp;quot;margin-top:0; text-align:left;&amp;quot;&amp;gt;&amp;#xA;      &amp;lt;font face=&amp;quot;SansSerif&amp;quot; color=&amp;quot;#000000&amp;quot; style=&amp;quot;font-size:11pt;&amp;quot;&amp;gt;&amp;lt;input type=&amp;quot;fjml&amp;quot; value=&amp;quot;%3CAnno+name%3D%22fj.anno.samplename%22+%2F%3E&amp;quot; style=&amp;quot;font-family:SansSerif; color:#000000; font-weight:normal; font-style:;&amp;quot;&amp;gt;&amp;#xA;      &amp;#xA;&amp;lt;/font&amp;gt;    &amp;lt;/p&amp;gt;&amp;#xA;    &amp;lt;p style=&amp;quot;margin-top:0; text-align:left;&amp;quot;&amp;gt;&amp;#xA;      &amp;lt;font face=&amp;quot;SansSerif&amp;quot; color=&amp;quot;#000000&amp;quot; style=&amp;quot;font-size:11pt;&amp;quot;&amp;gt;&amp;lt;input type=&amp;quot;fjml&amp;quot; value=&amp;quot;%3CAnno+name%3D%22fj.anno.popname%22+%2F%3E&amp;quot; style=&amp;quot;font-family:SansSerif; color:#000000; font-weight:normal; font-style:;&amp;quot;&amp;gt;&amp;#xA;      &amp;#xA;&amp;lt;/font&amp;gt;    &amp;lt;/p&amp;gt;&amp;#xA;    &amp;lt;p style=&amp;quot;margin-top:0; text-align:left;&amp;quot;&amp;gt;&amp;#xA;      &amp;lt;font face=&amp;quot;SansSerif&amp;quot; color=&amp;quot;#000000&amp;quot; style=&amp;quot;font-size:11pt;&amp;quot;&amp;gt;&amp;lt;input type=&amp;quot;fjml&amp;quot; value=&amp;quot;%3CStatistic+name%3D%22Count%22++id%3D%22%22++ancestor%3D%22%22+%2F%3E&amp;quot; style=&amp;quot;font-family:SansSerif; color:#000000; font-weight:normal; font-style:;&amp;quot;&amp;gt;&amp;#xA;&amp;lt;/font&amp;gt;    &amp;lt;/p&amp;gt;&amp;#xA;</Content>
               <WindowPosition x="0"  y="340"  width="137"  height="52"  displayed="1"  panelState="" />
             </Annotation>
             <Legend lineWeight="Hairline"  fill="#ffffff"  stroke="#000000"  lineStyle="Solid"  gradientColor="#808080"  gradientStyle="le.gradientstyle.none"  enabled="1"  xScale="1"  yScale="1"  aspectRatioLock="0"  alpha="1"  figID="com.treestar.flowjo.charting.legend.FigLegend@1fdda564#1696988297089"  rotation="0"  lock="0"  sizeLock="0"  contentLock="0"  wantsDrops="0"  rows="2"  columns="4"  drawGrid="1"  autoFitContents="0"  showHeader="1" >
               <RowSizes>
                 <Size index="0"  value="15" />
                 <Size index="1"  value="15" />
               </RowSizes>
               <ColSizes>
                 <Size index="0"  value="15" />
                 <Size index="1"  value="15" />
                 <Size index="2"  value="15" />
                 <Size index="3"  value="15" />
               </ColSizes>
               <WindowPosition x="280"  y="0"  width="60"  height="30"  displayed="0"  panelState="" />
               <Columns>
                 <Anno name="fj.anno.samplename" />
                 <Anno name="fj.anno.popname" />
                 <Statistic name="Count"  id=""  ancestor="" />
               </Columns>
             </Legend>
             <Ancestry lineWeight="Hairline"  fill="#ffffff"  stroke="#000000"  lineStyle="Solid"  gradientColor="#808080"  gradientStyle="le.gradientstyle.none"  enabled="1"  xScale="1"  yScale="1"  aspectRatioLock="0"  alpha="1"  figID="com.treestar.flowjo.charting.FigChartRow@12e9e937#1696988297089"  rotation="0"  lock="0"  sizeLock="0"  contentLock="0"  wantsDrops="0"  backgating="0"  horizontal="0"  backgatingLargeDots="0"  backgatingContours="0" >
               <WindowPosition x="0"  y="0"  width="0"  height="0"  displayed="0"  panelState="" />
             </Ancestry>
             <Multigraph lineWeight="NoLine"  fill="#00ffffff"  stroke="#000000"  lineStyle="Solid"  gradientColor="#808080"  gradientStyle="le.gradientstyle.none"  enabled="1"  xScale="1"  yScale="1"  aspectRatioLock="1"  alpha="1"  figID="com.treestar.flowjo.charting.FigChartGrid@3866ea07#1696988297089"  rotation="0"  lock="0"  sizeLock="0"  contentLock="0"  wantsDrops="0"  annoOffsetX="0"  annoOffsetY="0"  type="NONE"  displayType="DotPlot"  rows="0"  columns="0" >
               <WindowPosition x="0"  y="0"  width="0"  height="0"  displayed="0"  panelState="" />
               <Parameters/>
             </Multigraph>
             <PopModelList/>
             <WindowPosition x="0"  y="0"  width="10240"  height="10240"  displayed="1"  panelState="" />
           </ChartData>
         </FigList>
         <ChartData x="154"  y="97"  width="0"  height="0"  lineWeight="Hairline"  fill="#ffffff"  stroke="#000000"  lineStyle="Solid"  gradientColor="#808080"  gradientStyle="le.gradientstyle.none"  enabled="1"  xScale="1"  yScale="1"  aspectRatioLock="0"  alpha="1"  figID="com.treestar.flowjo.charting.FigChartBox@f56b05c#1696985791158"  rotation="0"  lock="0"  sizeLock="0"  contentLock="0"  wantsDrops="0"  dependents="1"  showSampleName="1"  showFullPath="1"  showFreq="0"  showCount="1"  showPopulationName="1"  showGraphTitle="0"  showMedians="0"  useShortName="1"  showKeyword="0"  keyword=""  showStatistic="0"  statistic=""  offsetHistograms="0"  offsetX="0"  offsetY="0"  flipH="0"  flipV="0"  showAdjunctHistograms="0"  scaleH="1"  scaleV="1"  panelIndex="-1"  z="4" >
           <Graph smoothing="0"  backColor="#ffffff"  foreColor="#000000"  heatMapStatParameter="FL1-H"  type="Pseudocolor"  fast="1" >
             <Axis dimension="x"  name="FL3-H"  label=""  auto="auto" />
             <Axis dimension="y"  name="FL4-H"  label=""  auto="auto" />
             <GraphSettings level="5%"  smoothingHighResolution="1"  contourHighResolution="1"  histogramSmoothingCount="0"  graphResolution="256"  showOutliers="0"  drawLargeDots="0"  dotsToDraw="8000" />
             <GraphEnvironment showGrid="0"  showAxes="tnlTNL"  showGates="1"  showFreqOnPlots="1"  showGateNameOnPlots="1"  showMedians="0"  showUncomped="0"  addEventParam="0"  lastYAxisName="" >
               <TextTraits font="SansSerif"  size="11"  name="Labels"  style="plain"  color="#000000"  background="#00ffffff"  just="left" />
               <TextTraits font="SansSerif"  size="11"  name="LayoutGates"  style="plain"  color="#000000"  background="#00ffffff"  just="left" />
               <TextTraits font="SansSerif"  size="9"  name="Numbers"  style="plain"  color="#000000"  background="#00ffffff"  just="left" />
               <TextTraits font="SansSerif"  size="9"  name="Legend"  style="plain"  color="#000000"  background="#00ffffff"  just="left" />
               <WindowPosition x="1802"  y="419"  width="390"  height="582"  displayed="1"  panelState="---" />
             </GraphEnvironment>
           </Graph>
           <Annotation lineWeight="NoLine"  fill="#ffffff"  stroke="#808080"  lineStyle="Solid"  gradientColor="#808080"  gradientStyle="le.gradientstyle.none"  enabled="1"  xScale="1"  yScale="1"  aspectRatioLock="0"  alpha="1"  figID="com.treestar.flowjo.charting.FigChartAnnotation@244ec825#1696985791173"  rotation="0"  lock="0"  sizeLock="0"  contentLock="0"  wantsDrops="0"  autoFitContents="0"  autoMinimumSize="1"  padding="5,5,5,5" >
             <Content>&amp;lt;font face=&amp;quot;SansSerif&amp;quot; color=&amp;quot;#000000&amp;quot; style=&amp;quot;font-size:11pt;&amp;quot;&amp;gt;&amp;#xA;&amp;lt;/font&amp;gt;&amp;#xA;    &amp;lt;p style=&amp;quot;margin-top:0; text-align:left;&amp;quot;&amp;gt;&amp;#xA;      &amp;lt;font face=&amp;quot;SansSerif&amp;quot; color=&amp;quot;#000000&amp;quot; style=&amp;quot;font-size:11pt;&amp;quot;&amp;gt;&amp;lt;input type=&amp;quot;fjml&amp;quot; value=&amp;quot;%3CAnno+name%3D%22fj.anno.samplename%22+%2F%3E&amp;quot; style=&amp;quot;font-family:SansSerif; color:#000000; font-weight:normal; font-style:;&amp;quot;&amp;gt;&amp;#xA;      &amp;#xA;&amp;lt;/font&amp;gt;    &amp;lt;/p&amp;gt;&amp;#xA;    &amp;lt;p style=&amp;quot;margin-top:0; text-align:left;&amp;quot;&amp;gt;&amp;#xA;      &amp;lt;font face=&amp;quot;SansSerif&amp;quot; color=&amp;quot;#000000&amp;quot; style=&amp;quot;font-size:11pt;&amp;quot;&amp;gt;&amp;lt;input type=&amp;quot;fjml&amp;quot; value=&amp;quot;%3CAnno+name%3D%22fj.anno.popname%22+%2F%3E&amp;quot; style=&amp;quot;font-family:SansSerif; color:#000000; font-weight:normal; font-style:;&amp;quot;&amp;gt;&amp;#xA;      &amp;#xA;&amp;lt;/font&amp;gt;    &amp;lt;/p&amp;gt;&amp;#xA;    &amp;lt;p style=&amp;quot;margin-top:0; text-align:left;&amp;quot;&amp;gt;&amp;#xA;      &amp;lt;font face=&amp;quot;SansSerif&amp;quot; color=&amp;quot;#000000&amp;quot; style=&amp;quot;font-size:11pt;&amp;quot;&amp;gt;&amp;lt;input type=&amp;quot;fjml&amp;quot; value=&amp;quot;%3CStatistic+name%3D%22Count%22++id%3D%22%22++ancestor%3D%22%22+%2F%3E&amp;quot; style=&amp;quot;font-family:SansSerif; color:#000000; font-weight:normal; font-style:;&amp;quot;&amp;gt;&amp;#xA;&amp;lt;/font&amp;gt;    &amp;lt;/p&amp;gt;&amp;#xA;</Content>
             <WindowPosition x="0"  y="340"  width="125"  height="52"  displayed="1"  panelState="" />
           </Annotation>
           <Legend lineWeight="Hairline"  fill="#ffffff"  stroke="#000000"  lineStyle="Solid"  gradientColor="#808080"  gradientStyle="le.gradientstyle.none"  enabled="1"  xScale="1"  yScale="1"  aspectRatioLock="0"  alpha="1"  figID="com.treestar.flowjo.charting.legend.FigLegend@63984a0f#1696985791173"  rotation="0"  lock="0"  sizeLock="0"  contentLock="0"  wantsDrops="0"  rows="3"  columns="4"  drawGrid="1"  autoFitContents="0"  showHeader="1" >
             <RowSizes>
               <Size index="0"  value="15" />
               <Size index="1"  value="15" />
               <Size index="2"  value="15" />
             </RowSizes>
             <ColSizes>
               <Size index="0"  value="15" />
               <Size index="1"  value="15" />
               <Size index="2"  value="15" />
               <Size index="3"  value="15" />
             </ColSizes>
             <WindowPosition x="280"  y="0"  width="60"  height="45"  displayed="0"  panelState="" />
             <Columns>
               <Anno name="fj.anno.samplename" />
               <Anno name="fj.anno.popname" />
               <Statistic name="Count"  id=""  ancestor="" />
             </Columns>
           </Legend>
           <Ancestry lineWeight="Hairline"  fill="#ffffff"  stroke="#000000"  lineStyle="Solid"  gradientColor="#808080"  gradientStyle="le.gradientstyle.none"  enabled="1"  xScale="1"  yScale="1"  aspectRatioLock="0"  alpha="1"  figID="com.treestar.flowjo.charting.FigChartRow@5ef3139e#1696985791172"  rotation="0"  lock="0"  sizeLock="0"  contentLock="0"  wantsDrops="0"  backgating="0"  horizontal="0"  backgatingLargeDots="0"  backgatingContours="0" >
             <WindowPosition x="0"  y="0"  width="0"  height="1"  displayed="0"  panelState="" />
           </Ancestry>
           <Multigraph lineWeight="NoLine"  fill="#00ffffff"  stroke="#000000"  lineStyle="Solid"  gradientColor="#808080"  gradientStyle="le.gradientstyle.none"  enabled="1"  xScale="1"  yScale="1"  aspectRatioLock="1"  alpha="1"  figID="com.treestar.flowjo.charting.FigChartGrid@17869656#1696985791172"  rotation="0"  lock="0"  sizeLock="0"  contentLock="0"  wantsDrops="0"  annoOffsetX="0"  annoOffsetY="0"  type="NONE"  displayType="DotPlot"  rows="0"  columns="0" >
             <WindowPosition x="0"  y="0"  width="0"  height="1"  displayed="0"  panelState="" />
             <Parameters/>
           </Multigraph>
           <PopModelList>
             <DataLayer path="Forward Scatter, SSC-Height subset/7-AAD, FL3-A subset"  panelValue="1"  discriminatorValue=""  sampleGMID="0"  sampleID="1" >
               <LegendSpec color="#000000"  text=""  chartFill="le.chartfill.none"  lineWeight="Normal"  lineStyle="Solid"  control="0" />
             </DataLayer>
           </PopModelList>
           <WindowPosition x="154"  y="97"  width="256"  height="256"  displayed="1"  panelState="" />
         </ChartData>
         <FigColorLegend x="100"  y="383"  width="70"  height="12"  lineWeight="Hairline"  fill="#ffffff"  stroke="#000000"  lineStyle="Solid"  gradientColor="#808080"  gradientStyle="le.gradientstyle.none"  enabled="1"  xScale="1"  yScale="1"  aspectRatioLock="0"  alpha="1"  figID="com.treestar.layout.presentation.FigHeatmapStatAxis@6a83734#1696985791173"  rotation="0"  lock="0"  sizeLock="0"  contentLock="0"  wantsDrops="0"  colorMapName="Default (blue,green,yellow,red)"  z="9" />
         <ChartData x="557"  y="94"  width="0"  height="0"  lineWeight="Hairline"  fill="#ffffff"  stroke="#000000"  lineStyle="Solid"  gradientColor="#808080"  gradientStyle="le.gradientstyle.none"  enabled="1"  xScale="1"  yScale="1"  aspectRatioLock="0"  alpha="1"  figID="com.treestar.flowjo.charting.FigChartBox@3a2bed6e#1696985796794"  rotation="0"  lock="0"  sizeLock="0"  contentLock="0"  wantsDrops="0"  dependents="1"  showSampleName="1"  showFullPath="1"  showFreq="0"  showCount="1"  showPopulationName="1"  showGraphTitle="0"  showMedians="0"  useShortName="1"  showKeyword="0"  keyword=""  showStatistic="0"  statistic=""  offsetHistograms="0"  offsetX="0"  offsetY="0"  flipH="0"  flipV="0"  showAdjunctHistograms="0"  scaleH="1"  scaleV="1"  panelIndex="-1"  z="14" >
           <Graph smoothing="0"  backColor="#ffffff"  foreColor="#000000"  heatMapStatParameter="FL1-H"  type="Pseudocolor"  fast="1" >
             <Axis dimension="x"  name="FL3-H"  label=""  auto="auto" />
             <Axis dimension="y"  name="FL4-H"  label=""  auto="auto" />
             <GraphSettings level="5%"  smoothingHighResolution="1"  contourHighResolution="1"  histogramSmoothingCount="0"  graphResolution="256"  showOutliers="0"  drawLargeDots="0"  dotsToDraw="8000" />
             <GraphEnvironment showGrid="0"  showAxes="tnlTNL"  showGates="1"  showFreqOnPlots="1"  showGateNameOnPlots="1"  showMedians="0"  showUncomped="0"  addEventParam="0"  lastYAxisName="" >
               <TextTraits font="SansSerif"  size="11"  name="Labels"  style="plain"  color="#000000"  background="#00ffffff"  just="left" />
               <TextTraits font="SansSerif"  size="11"  name="LayoutGates"  style="plain"  color="#000000"  background="#00ffffff"  just="left" />
               <TextTraits font="SansSerif"  size="9"  name="Numbers"  style="plain"  color="#000000"  background="#00ffffff"  just="left" />
               <TextTraits font="SansSerif"  size="9"  name="Legend"  style="plain"  color="#000000"  background="#00ffffff"  just="left" />
               <WindowPosition x="2053"  y="33"  width="390"  height="582"  displayed="1"  panelState="---" />
             </GraphEnvironment>
           </Graph>
           <Annotation lineWeight="NoLine"  fill="#ffffff"  stroke="#808080"  lineStyle="Solid"  gradientColor="#808080"  gradientStyle="le.gradientstyle.none"  enabled="1"  xScale="1"  yScale="1"  aspectRatioLock="0"  alpha="1"  figID="com.treestar.flowjo.charting.FigChartAnnotation@66bff41c#1696985796799"  rotation="0"  lock="0"  sizeLock="0"  contentLock="0"  wantsDrops="0"  autoFitContents="0"  autoMinimumSize="1"  padding="5,5,5,5" >
             <Content>&amp;lt;font face=&amp;quot;SansSerif&amp;quot; color=&amp;quot;#000000&amp;quot; style=&amp;quot;font-size:11pt;&amp;quot;&amp;gt;&amp;#xA;&amp;lt;/font&amp;gt;&amp;#xA;    &amp;lt;p style=&amp;quot;margin-top:0; text-align:left;&amp;quot;&amp;gt;&amp;#xA;      &amp;lt;font face=&amp;quot;SansSerif&amp;quot; color=&amp;quot;#000000&amp;quot; style=&amp;quot;font-size:11pt;&amp;quot;&amp;gt;&amp;lt;input type=&amp;quot;fjml&amp;quot; value=&amp;quot;%3CAnno+name%3D%22fj.anno.samplename%22+%2F%3E&amp;quot; style=&amp;quot;font-family:SansSerif; color:#000000; font-weight:normal; font-style:;&amp;quot;&amp;gt;&amp;#xA;      &amp;#xA;&amp;lt;/font&amp;gt;    &amp;lt;/p&amp;gt;&amp;#xA;    &amp;lt;p style=&amp;quot;margin-top:0; text-align:left;&amp;quot;&amp;gt;&amp;#xA;      &amp;lt;font face=&amp;quot;SansSerif&amp;quot; color=&amp;quot;#000000&amp;quot; style=&amp;quot;font-size:11pt;&amp;quot;&amp;gt;&amp;lt;input type=&amp;quot;fjml&amp;quot; value=&amp;quot;%3CAnno+name%3D%22fj.anno.popname%22+%2F%3E&amp;quot; style=&amp;quot;font-family:SansSerif; color:#000000; font-weight:normal; font-style:;&amp;quot;&amp;gt;&amp;#xA;      &amp;#xA;&amp;lt;/font&amp;gt;    &amp;lt;/p&amp;gt;&amp;#xA;    &amp;lt;p style=&amp;quot;margin-top:0; text-align:left;&amp;quot;&amp;gt;&amp;#xA;      &amp;lt;font face=&amp;quot;SansSerif&amp;quot; color=&amp;quot;#000000&amp;quot; style=&amp;quot;font-size:11pt;&amp;quot;&amp;gt;&amp;lt;input type=&amp;quot;fjml&amp;quot; value=&amp;quot;%3CStatistic+name%3D%22Count%22++id%3D%22%22++ancestor%3D%22%22+%2F%3E&amp;quot; style=&amp;quot;font-family:SansSerif; color:#000000; font-weight:normal; font-style:;&amp;quot;&amp;gt;&amp;#xA;&amp;lt;/font&amp;gt;    &amp;lt;/p&amp;gt;&amp;#xA;</Content>
             <WindowPosition x="0"  y="340"  width="125"  height="52"  displayed="1"  panelState="" />
           </Annotation>
           <Legend lineWeight="Hairline"  fill="#ffffff"  stroke="#000000"  lineStyle="Solid"  gradientColor="#808080"  gradientStyle="le.gradientstyle.none"  enabled="1"  xScale="1"  yScale="1"  aspectRatioLock="0"  alpha="1"  figID="com.treestar.flowjo.charting.legend.FigLegend@2485eb1#1696985796799"  rotation="0"  lock="0"  sizeLock="0"  contentLock="0"  wantsDrops="0"  rows="3"  columns="4"  drawGrid="1"  autoFitContents="0"  showHeader="1" >
             <RowSizes>
               <Size index="0"  value="15" />
               <Size index="1"  value="15" />
               <Size index="2"  value="15" />
             </RowSizes>
             <ColSizes>
               <Size index="0"  value="15" />
               <Size index="1"  value="15" />
               <Size index="2"  value="15" />
               <Size index="3"  value="15" />
             </ColSizes>
             <WindowPosition x="280"  y="0"  width="60"  height="45"  displayed="0"  panelState="" />
             <Columns>
               <Anno name="fj.anno.samplename" />
               <Anno name="fj.anno.popname" />
               <Statistic name="Count"  id=""  ancestor="" />
             </Columns>
           </Legend>
           <Ancestry lineWeight="Hairline"  fill="#ffffff"  stroke="#000000"  lineStyle="Solid"  gradientColor="#808080"  gradientStyle="le.gradientstyle.none"  enabled="1"  xScale="1"  yScale="1"  aspectRatioLock="0"  alpha="1"  figID="com.treestar.flowjo.charting.FigChartRow@76f54095#1696985796798"  rotation="0"  lock="0"  sizeLock="0"  contentLock="0"  wantsDrops="0"  backgating="0"  horizontal="0"  backgatingLargeDots="0"  backgatingContours="0" >
             <WindowPosition x="0"  y="0"  width="0"  height="1"  displayed="0"  panelState="" />
           </Ancestry>
           <Multigraph lineWeight="NoLine"  fill="#00ffffff"  stroke="#000000"  lineStyle="Solid"  gradientColor="#808080"  gradientStyle="le.gradientstyle.none"  enabled="1"  xScale="1"  yScale="1"  aspectRatioLock="1"  alpha="1"  figID="com.treestar.flowjo.charting.FigChartGrid@21e0d6ec#1696985796798"  rotation="0"  lock="0"  sizeLock="0"  contentLock="0"  wantsDrops="0"  annoOffsetX="0"  annoOffsetY="0"  type="NONE"  displayType="DotPlot"  rows="0"  columns="0" >
             <WindowPosition x="0"  y="0"  width="0"  height="1"  displayed="0"  panelState="" />
             <Parameters/>
           </Multigraph>
           <PopModelList>
             <DataLayer path="Forward Scatter, SSC-Height subset/7-AAD, FL3-A subset"  panelValue="1"  discriminatorValue=""  sampleGMID="1"  sampleID="2" >
               <LegendSpec color="#000000"  text=""  chartFill="le.chartfill.none"  lineWeight="Normal"  lineStyle="Solid"  control="0" />
             </DataLayer>
           </PopModelList>
           <WindowPosition x="557"  y="94"  width="256"  height="256"  displayed="1"  panelState="" />
         </ChartData>
         <FigColorLegend x="503"  y="380"  width="70"  height="12"  lineWeight="Hairline"  fill="#ffffff"  stroke="#000000"  lineStyle="Solid"  gradientColor="#808080"  gradientStyle="le.gradientstyle.none"  enabled="1"  xScale="1"  yScale="1"  aspectRatioLock="0"  alpha="1"  figID="com.treestar.layout.presentation.FigHeatmapStatAxis@a7dcdcf#1696985796799"  rotation="0"  lock="0"  sizeLock="0"  contentLock="0"  wantsDrops="0"  colorMapName="Default (blue,green,yellow,red)"  z="19" />
         <ChartData x="955"  y="91"  width="0"  height="0"  lineWeight="Hairline"  fill="#ffffff"  stroke="#000000"  lineStyle="Solid"  gradientColor="#808080"  gradientStyle="le.gradientstyle.none"  enabled="1"  xScale="1"  yScale="1"  aspectRatioLock="0"  alpha="1"  figID="com.treestar.flowjo.charting.FigChartBox@13b2b35#1696985813270"  rotation="0"  lock="0"  sizeLock="0"  contentLock="0"  wantsDrops="0"  dependents="1"  showSampleName="1"  showFullPath="1"  showFreq="0"  showCount="1"  showPopulationName="1"  showGraphTitle="0"  showMedians="0"  useShortName="1"  showKeyword="0"  keyword=""  showStatistic="0"  statistic=""  offsetHistograms="0"  offsetX="0"  offsetY="0"  flipH="0"  flipV="0"  showAdjunctHistograms="0"  scaleH="1"  scaleV="1"  panelIndex="-1"  z="24" >
           <Graph smoothing="0"  backColor="#ffffff"  foreColor="#000000"  heatMapStatParameter="FL1-H"  type="Pseudocolor"  fast="1" >
             <Axis dimension="x"  name="FL3-H"  label=""  auto="auto" />
             <Axis dimension="y"  name="FL4-H"  label=""  auto="auto" />
             <GraphSettings level="5%"  smoothingHighResolution="1"  contourHighResolution="1"  histogramSmoothingCount="0"  graphResolution="256"  showOutliers="0"  drawLargeDots="0"  dotsToDraw="8000" />
             <GraphEnvironment showGrid="0"  showAxes="tnlTNL"  showGates="1"  showFreqOnPlots="1"  showGateNameOnPlots="1"  showMedians="0"  showUncomped="0"  addEventParam="0"  lastYAxisName="" >
               <TextTraits font="SansSerif"  size="11"  name="Labels"  style="plain"  color="#000000"  background="#00ffffff"  just="left" />
               <TextTraits font="SansSerif"  size="11"  name="LayoutGates"  style="plain"  color="#000000"  background="#00ffffff"  just="left" />
               <TextTraits font="SansSerif"  size="9"  name="Numbers"  style="plain"  color="#000000"  background="#00ffffff"  just="left" />
               <TextTraits font="SansSerif"  size="9"  name="Legend"  style="plain"  color="#000000"  background="#00ffffff"  just="left" />
               <WindowPosition x="2449"  y="36"  width="390"  height="582"  displayed="1"  panelState="---" />
             </GraphEnvironment>
           </Graph>
           <Annotation lineWeight="NoLine"  fill="#ffffff"  stroke="#808080"  lineStyle="Solid"  gradientColor="#808080"  gradientStyle="le.gradientstyle.none"  enabled="1"  xScale="1"  yScale="1"  aspectRatioLock="0"  alpha="1"  figID="com.treestar.flowjo.charting.FigChartAnnotation@2b2091da#1696985813272"  rotation="0"  lock="0"  sizeLock="0"  contentLock="0"  wantsDrops="0"  autoFitContents="0"  autoMinimumSize="1"  padding="5,5,5,5" >
             <Content>&amp;lt;font face=&amp;quot;SansSerif&amp;quot; color=&amp;quot;#000000&amp;quot; style=&amp;quot;font-size:11pt;&amp;quot;&amp;gt;&amp;#xA;&amp;lt;/font&amp;gt;&amp;#xA;    &amp;lt;p style=&amp;quot;margin-top:0; text-align:left;&amp;quot;&amp;gt;&amp;#xA;      &amp;lt;font face=&amp;quot;SansSerif&amp;quot; color=&amp;quot;#000000&amp;quot; style=&amp;quot;font-size:11pt;&amp;quot;&amp;gt;&amp;lt;input type=&amp;quot;fjml&amp;quot; value=&amp;quot;%3CAnno+name%3D%22fj.anno.samplename%22+%2F%3E&amp;quot; style=&amp;quot;font-family:SansSerif; color:#000000; font-weight:normal; font-style:;&amp;quot;&amp;gt;&amp;#xA;      &amp;#xA;&amp;lt;/font&amp;gt;    &amp;lt;/p&amp;gt;&amp;#xA;    &amp;lt;p style=&amp;quot;margin-top:0; text-align:left;&amp;quot;&amp;gt;&amp;#xA;      &amp;lt;font face=&amp;quot;SansSerif&amp;quot; color=&amp;quot;#000000&amp;quot; style=&amp;quot;font-size:11pt;&amp;quot;&amp;gt;&amp;lt;input type=&amp;quot;fjml&amp;quot; value=&amp;quot;%3CAnno+name%3D%22fj.anno.popname%22+%2F%3E&amp;quot; style=&amp;quot;font-family:SansSerif; color:#000000; font-weight:normal; font-style:;&amp;quot;&amp;gt;&amp;#xA;      &amp;#xA;&amp;lt;/font&amp;gt;    &amp;lt;/p&amp;gt;&amp;#xA;    &amp;lt;p style=&amp;quot;margin-top:0; text-align:left;&amp;quot;&amp;gt;&amp;#xA;      &amp;lt;font face=&amp;quot;SansSerif&amp;quot; color=&amp;quot;#000000&amp;quot; style=&amp;quot;font-size:11pt;&amp;quot;&amp;gt;&amp;lt;input type=&amp;quot;fjml&amp;quot; value=&amp;quot;%3CStatistic+name%3D%22Count%22++id%3D%22%22++ancestor%3D%22%22+%2F%3E&amp;quot; style=&amp;quot;font-family:SansSerif; color:#000000; font-weight:normal; font-style:;&amp;quot;&amp;gt;&amp;#xA;&amp;lt;/font&amp;gt;    &amp;lt;/p&amp;gt;&amp;#xA;</Content>
             <WindowPosition x="0"  y="340"  width="125"  height="52"  displayed="1"  panelState="" />
           </Annotation>
           <Legend lineWeight="Hairline"  fill="#ffffff"  stroke="#000000"  lineStyle="Solid"  gradientColor="#808080"  gradientStyle="le.gradientstyle.none"  enabled="1"  xScale="1"  yScale="1"  aspectRatioLock="0"  alpha="1"  figID="com.treestar.flowjo.charting.legend.FigLegend@ba35f08#1696985813272"  rotation="0"  lock="0"  sizeLock="0"  contentLock="0"  wantsDrops="0"  rows="3"  columns="4"  drawGrid="1"  autoFitContents="0"  showHeader="1" >
             <RowSizes>
               <Size index="0"  value="15" />
               <Size index="1"  value="15" />
               <Size index="2"  value="15" />
             </RowSizes>
             <ColSizes>
               <Size index="0"  value="15" />
               <Size index="1"  value="15" />
               <Size index="2"  value="15" />
               <Size index="3"  value="15" />
             </ColSizes>
             <WindowPosition x="280"  y="0"  width="60"  height="45"  displayed="0"  panelState="" />
             <Columns>
               <Anno name="fj.anno.samplename" />
               <Anno name="fj.anno.popname" />
               <Statistic name="Count"  id=""  ancestor="" />
             </Columns>
           </Legend>
           <Ancestry lineWeight="Hairline"  fill="#ffffff"  stroke="#000000"  lineStyle="Solid"  gradientColor="#808080"  gradientStyle="le.gradientstyle.none"  enabled="1"  xScale="1"  yScale="1"  aspectRatioLock="0"  alpha="1"  figID="com.treestar.flowjo.charting.FigChartRow@1cbdbb6#1696985813271"  rotation="0"  lock="0"  sizeLock="0"  contentLock="0"  wantsDrops="0"  backgating="0"  horizontal="0"  backgatingLargeDots="0"  backgatingContours="0" >
             <WindowPosition x="0"  y="0"  width="0"  height="1"  displayed="0"  panelState="" />
           </Ancestry>
           <Multigraph lineWeight="NoLine"  fill="#00ffffff"  stroke="#000000"  lineStyle="Solid"  gradientColor="#808080"  gradientStyle="le.gradientstyle.none"  enabled="1"  xScale="1"  yScale="1"  aspectRatioLock="1"  alpha="1"  figID="com.treestar.flowjo.charting.FigChartGrid@2ad0d1cf#1696985813271"  rotation="0"  lock="0"  sizeLock="0"  contentLock="0"  wantsDrops="0"  annoOffsetX="0"  annoOffsetY="0"  type="NONE"  displayType="DotPlot"  rows="0"  columns="0" >
             <WindowPosition x="0"  y="0"  width="0"  height="1"  displayed="0"  panelState="" />
             <Parameters/>
           </Multigraph>
           <PopModelList>
             <DataLayer path="Forward Scatter, SSC-Height subset/7-AAD, FL3-A subset"  panelValue="1"  discriminatorValue=""  sampleGMID="3"  sampleID="4" >
               <LegendSpec color="#000000"  text=""  chartFill="le.chartfill.none"  lineWeight="Normal"  lineStyle="Solid"  control="0" />
             </DataLayer>
           </PopModelList>
           <WindowPosition x="955"  y="91"  width="256"  height="256"  displayed="1"  panelState="" />
         </ChartData>
         <FigColorLegend x="901"  y="377"  width="70"  height="12"  lineWeight="Hairline"  fill="#ffffff"  stroke="#000000"  lineStyle="Solid"  gradientColor="#808080"  gradientStyle="le.gradientstyle.none"  enabled="1"  xScale="1"  yScale="1"  aspectRatioLock="0"  alpha="1"  figID="com.treestar.layout.presentation.FigHeatmapStatAxis@8e508ce#1696985813272"  rotation="0"  lock="0"  sizeLock="0"  contentLock="0"  wantsDrops="0"  colorMapName="Default (blue,green,yellow,red)"  z="29" />
       </FigList>
     </Layout>
     <Layout name="Untitled-2"  color="#404040"  isBatch="0"  showGrid="0"  showRulers="1"  showDebugOutput="0"  showGuides="0"  showPageBreaks="0"  scale="1" >
       <PrintLayout flipPattern0="0"  rows="1"  columns="1"  padding="36"  header=""  footer=""  headerActive="0"  footerActive="0"  scalingMode="fj.print.scale.none"  scaling="1"  orientation="1"  width="595.2744"  height="841.8888"  imageableX="72"  imageableY="72"  imageableWidth="451.2744"  imageableHeight="697.8888" />
       <PageSection sectionName="header" >&lt;table width=&quot;100%&quot;&gt;&lt;tr&gt;&lt;td align=&quot;left&quot; valign=&quot;top&quot;&gt;&amp;NBSP&amp;NBSP&amp;NBSP&amp;NBSP&lt;IMG SRC=&quot;file:/Applications/FlowJo.app/Contents/Resources/Java/images/fj_icon.png&quot;&gt;&lt;/IMG&gt;&lt;br/&gt;FlowJo, LLC&lt;/td&gt;&lt;td align=&quot;right&quot; valign=&quot;top&quot;&gt;Page &lt;PageNumber/&gt;&lt;/td&gt;&lt;/tr&gt;&lt;/table&gt;</PageSection>
       <PageSection sectionName="footer" >&lt;table width=&quot;100%&quot;&gt;&lt;tr&gt;&lt;td align=&quot;left&quot;  valign=&quot;bottom&quot;&gt;&lt;LongDate/&gt;&lt;/td&gt;&lt;td align=&quot;right&quot; valign=&quot;bottom&quot;&gt;&lt;Version/&gt;&lt;/td&gt;&lt;/tr&gt;&lt;/table&gt;</PageSection>
       <Iteration iterationType="OFF"  iterationValue=""  iterationKeyword=""  discriminator=""  panelSize="1"  groupName="workspaceSelection" />
       <FigList>
         <ChartGroup x="2"  y="27"  width="144"  height="136"  lineWt="None"  fill="#FFFFFF"  stroke="#000000"  dashing="None"  annoOffsetX="0"  annoOffsetY="0"  enabled="1"  xScale="1.0"  yScale="1.0"  z="0" >
           <Chart x="0"  y="0"  width="144"  height="136"  lineWt="None"  fill="#FFFFFF"  stroke="#000000"  dashing="None"  annoOffsetX="0"  annoOffsetY="0"  enabled="1"  xScale="0.4"  yScale="0.4"  showLayoutAnnotation="0"  showSampleName="1"  showPath="0"  showFreq="0"  showCount="1"  showPopulationName="1"  showGraphTitle="0"  otherAnnotations=""  showGates="1"  showGateFreqs="1"  showGateNames="0"  useShortName="1"  showLegend="0"  showKeyword="0"  keyword=""  showStatistic="0"  statistic=""  offsetHistograms="0"  offsetAmount="0"  offsetAngle="0"  platformAnnotation=""  scaleH="40.0"  scaleV="40.0"  rotation="0°"  flipH="0"  flipV="0"  path="Forward Scatter, SSC-Height subset/7-AAD, FL3-A subset"  sampleID="1" >
             <Graph type="Pseudocolor"  fast="1"  smoothing="0"  histogramSmoothingCount="0"  showOutliers="0"  drawLargeDots="0"  backColor="#FFFFFF"  foreColor="#000000"  yAuto="1"  yAutoType="Unit Distribution"  yMin="0.0"  yMax="0.0"  showAxes="tnlTNL"  xLabel="FL3-H:: 7-AAD"  yLabel="FL4-H:: BrdU-APC"  lastYAxisName=""  scientificNotation="0"  smoothingHighResolution="1"  contourHighResolution="1"  showGateFreqs="1"  showGateNames="0"  showUncompParm="0"  showGates="0"  xLabelOverride="0"  yLabelOverride="0" >
               <Axis dimension="x"  name="FL3-H" />
               <Axis dimension="y"  name="FL4-H" />
               <WindowPosition x="88"  y="223"  width="374"  height="546"  open="0" />
               <TextTraits font="SansSerif"  size="12"  name="label"  style="0"  color="#000000"  background="#000000"  just="left" />
               <TextTraits font="SansSerif"  size="24"  name="gate"  style="0"  color="#000000"  background="#000000"  just="left" />
             </Graph>
             <ChartData showLayoutAnnotation="0"  showSampleName="1"  showPath="0"  showFreq="0"  showCount="1"  showPopulationName="1"  showGraphTitle="0"  otherAnnotations=""  showGates="1"  showGateFreqs="1"  showGateNames="0"  useShortName="1"  showLegend="0"  showKeyword="0"  keyword=""  showStatistic="0"  statistic=""  offsetHistograms="0"  offsetAmount="0"  offsetAngle="0"  platformAnnotation=""  scaleH="40.0"  scaleV="40.0"  rotation="0°"  flipH="0"  flipV="0"  path="Forward Scatter, SSC-Height subset/7-AAD, FL3-A subset"  sampleID="1" >
               <Graph type="Pseudocolor"  fast="1"  smoothing="0"  histogramSmoothingCount="0"  showOutliers="0"  drawLargeDots="0"  backColor="#FFFFFF"  foreColor="#000000"  yAuto="1"  yAutoType="Unit Distribution"  yMin="0.0"  yMax="0.0"  showAxes="tnlTNL"  xLabel="FL3-H:: 7-AAD"  yLabel="FL4-H:: BrdU-APC"  lastYAxisName=""  scientificNotation="0"  smoothingHighResolution="1"  contourHighResolution="1"  showGateFreqs="1"  showGateNames="0"  showUncompParm="0"  showGates="0"  xLabelOverride="0"  yLabelOverride="0" >
                 <Axis dimension="x"  name="FL3-H" />
                 <Axis dimension="y"  name="FL4-H" />
                 <WindowPosition x="88"  y="223"  width="374"  height="546"  open="0" />
                 <TextTraits font="SansSerif"  size="12"  name="label"  style="0"  color="#000000"  background="#000000"  just="left" />
                 <TextTraits font="SansSerif"  size="24"  name="gate"  style="0"  color="#000000"  background="#000000"  just="left" />
               </Graph>
               <DataLayer path="Forward Scatter, SSC-Height subset/7-AAD, FL3-A subset"  sampleID="1" >
                 <LegendSpec color="#FF0000"  text=""  fill="None"  lineWeight="Normal"  lineStyle="Solid"  control="0" />
               </DataLayer>
             </ChartData>
           </Chart>
         </ChartGroup>
         <ChartGroup x="2"  y="168"  width="144"  height="136"  lineWt="None"  fill="#FFFFFF"  stroke="#000000"  dashing="None"  annoOffsetX="0"  annoOffsetY="0"  enabled="1"  xScale="1.0"  yScale="1.0"  z="1" >
           <Chart x="0"  y="0"  width="144"  height="136"  lineWt="None"  fill="#FFFFFF"  stroke="#000000"  dashing="None"  annoOffsetX="0"  annoOffsetY="0"  enabled="1"  xScale="0.4"  yScale="0.4"  showLayoutAnnotation="0"  showSampleName="1"  showPath="0"  showFreq="0"  showCount="1"  showPopulationName="1"  showGraphTitle="0"  otherAnnotations=""  showGates="1"  showGateFreqs="1"  showGateNames="0"  useShortName="1"  showLegend="0"  showKeyword="0"  keyword=""  showStatistic="0"  statistic=""  offsetHistograms="0"  offsetAmount="0"  offsetAngle="0"  platformAnnotation=""  scaleH="40.0"  scaleV="40.0"  rotation="0°"  flipH="0"  flipV="0"  path="Forward Scatter, SSC-Height subset/7-AAD, FL3-A subset"  sampleID="2" >
             <Graph type="Pseudocolor"  fast="1"  smoothing="0"  histogramSmoothingCount="0"  showOutliers="0"  drawLargeDots="0"  backColor="#FFFFFF"  foreColor="#000000"  yAuto="1"  yAutoType="Unit Distribution"  yMin="0.0"  yMax="0.0"  showAxes="tnlTNL"  xLabel="FL3-H:: 7-AAD"  yLabel="FL4-H:: BrdU-APC"  lastYAxisName=""  scientificNotation="0"  smoothingHighResolution="1"  contourHighResolution="1"  showGateFreqs="1"  showGateNames="0"  showUncompParm="0"  showGates="0"  xLabelOverride="0"  yLabelOverride="0" >
               <Axis dimension="x"  name="FL3-H" />
               <Axis dimension="y"  name="FL4-H" />
               <WindowPosition x="465"  y="213"  width="374"  height="546"  open="0" />
               <TextTraits font="SansSerif"  size="12"  name="label"  style="0"  color="#000000"  background="#000000"  just="left" />
               <TextTraits font="SansSerif"  size="24"  name="gate"  style="0"  color="#000000"  background="#000000"  just="left" />
             </Graph>
             <ChartData showLayoutAnnotation="0"  showSampleName="1"  showPath="0"  showFreq="0"  showCount="1"  showPopulationName="1"  showGraphTitle="0"  otherAnnotations=""  showGates="1"  showGateFreqs="1"  showGateNames="0"  useShortName="1"  showLegend="0"  showKeyword="0"  keyword=""  showStatistic="0"  statistic=""  offsetHistograms="0"  offsetAmount="0"  offsetAngle="0"  platformAnnotation=""  scaleH="40.0"  scaleV="40.0"  rotation="0°"  flipH="0"  flipV="0"  path="Forward Scatter, SSC-Height subset/7-AAD, FL3-A subset"  sampleID="2" >
               <Graph type="Pseudocolor"  fast="1"  smoothing="0"  histogramSmoothingCount="0"  showOutliers="0"  drawLargeDots="0"  backColor="#FFFFFF"  foreColor="#000000"  yAuto="1"  yAutoType="Unit Distribution"  yMin="0.0"  yMax="0.0"  showAxes="tnlTNL"  xLabel="FL3-H:: 7-AAD"  yLabel="FL4-H:: BrdU-APC"  lastYAxisName=""  scientificNotation="0"  smoothingHighResolution="1"  contourHighResolution="1"  showGateFreqs="1"  showGateNames="0"  showUncompParm="0"  showGates="0"  xLabelOverride="0"  yLabelOverride="0" >
                 <Axis dimension="x"  name="FL3-H" />
                 <Axis dimension="y"  name="FL4-H" />
                 <WindowPosition x="465"  y="213"  width="374"  height="546"  open="0" />
                 <TextTraits font="SansSerif"  size="12"  name="label"  style="0"  color="#000000"  background="#000000"  just="left" />
                 <TextTraits font="SansSerif"  size="24"  name="gate"  style="0"  color="#000000"  background="#000000"  just="left" />
               </Graph>
               <DataLayer path="Forward Scatter, SSC-Height subset/7-AAD, FL3-A subset"  sampleID="2" >
                 <LegendSpec color="#FF0000"  text=""  fill="None"  lineWeight="Normal"  lineStyle="Solid"  control="0" />
               </DataLayer>
             </ChartData>
           </Chart>
         </ChartGroup>
         <ChartGroup x="130"  y="168"  width="144"  height="136"  lineWt="None"  fill="#FFFFFF"  stroke="#000000"  dashing="None"  annoOffsetX="0"  annoOffsetY="0"  enabled="1"  xScale="1.0"  yScale="1.0"  z="2" >
           <Chart x="0"  y="0"  width="144"  height="136"  lineWt="None"  fill="#FFFFFF"  stroke="#000000"  dashing="None"  annoOffsetX="0"  annoOffsetY="0"  enabled="1"  xScale="0.4"  yScale="0.4"  showLayoutAnnotation="0"  showSampleName="1"  showPath="0"  showFreq="0"  showCount="1"  showPopulationName="1"  showGraphTitle="0"  otherAnnotations=""  showGates="1"  showGateFreqs="1"  showGateNames="0"  useShortName="1"  showLegend="0"  showKeyword="0"  keyword=""  showStatistic="0"  statistic=""  offsetHistograms="0"  offsetAmount="0"  offsetAngle="0"  platformAnnotation=""  scaleH="40.0"  scaleV="40.0"  rotation="0°"  flipH="0"  flipV="0"  path="Forward Scatter, SSC-Height subset/7-AAD, FL3-A subset"  sampleID="3" >
             <Graph type="Pseudocolor"  fast="1"  smoothing="0"  histogramSmoothingCount="0"  showOutliers="0"  drawLargeDots="0"  backColor="#FFFFFF"  foreColor="#000000"  yAuto="1"  yAutoType="Unit Distribution"  yMin="0.0"  yMax="0.0"  showAxes="tnlTNL"  xLabel="FL3-H:: 7-AAD"  yLabel="FL4-H:: BrdU-APC"  lastYAxisName=""  scientificNotation="0"  smoothingHighResolution="1"  contourHighResolution="1"  showGateFreqs="1"  showGateNames="0"  showUncompParm="0"  showGates="0"  xLabelOverride="0"  yLabelOverride="0" >
               <Axis dimension="x"  name="FL3-H" />
               <Axis dimension="y"  name="FL4-H" />
               <WindowPosition x="834"  y="216"  width="374"  height="546"  open="0" />
               <TextTraits font="SansSerif"  size="12"  name="label"  style="0"  color="#000000"  background="#000000"  just="left" />
               <TextTraits font="SansSerif"  size="24"  name="gate"  style="0"  color="#000000"  background="#000000"  just="left" />
             </Graph>
             <ChartData showLayoutAnnotation="0"  showSampleName="1"  showPath="0"  showFreq="0"  showCount="1"  showPopulationName="1"  showGraphTitle="0"  otherAnnotations=""  showGates="1"  showGateFreqs="1"  showGateNames="0"  useShortName="1"  showLegend="0"  showKeyword="0"  keyword=""  showStatistic="0"  statistic=""  offsetHistograms="0"  offsetAmount="0"  offsetAngle="0"  platformAnnotation=""  scaleH="40.0"  scaleV="40.0"  rotation="0°"  flipH="0"  flipV="0"  path="Forward Scatter, SSC-Height subset/7-AAD, FL3-A subset"  sampleID="3" >
               <Graph type="Pseudocolor"  fast="1"  smoothing="0"  histogramSmoothingCount="0"  showOutliers="0"  drawLargeDots="0"  backColor="#FFFFFF"  foreColor="#000000"  yAuto="1"  yAutoType="Unit Distribution"  yMin="0.0"  yMax="0.0"  showAxes="tnlTNL"  xLabel="FL3-H:: 7-AAD"  yLabel="FL4-H:: BrdU-APC"  lastYAxisName=""  scientificNotation="0"  smoothingHighResolution="1"  contourHighResolution="1"  showGateFreqs="1"  showGateNames="0"  showUncompParm="0"  showGates="0"  xLabelOverride="0"  yLabelOverride="0" >
                 <Axis dimension="x"  name="FL3-H" />
                 <Axis dimension="y"  name="FL4-H" />
                 <WindowPosition x="834"  y="216"  width="374"  height="546"  open="0" />
                 <TextTraits font="SansSerif"  size="12"  name="label"  style="0"  color="#000000"  background="#000000"  just="left" />
                 <TextTraits font="SansSerif"  size="24"  name="gate"  style="0"  color="#000000"  background="#000000"  just="left" />
               </Graph>
               <DataLayer path="Forward Scatter, SSC-Height subset/7-AAD, FL3-A subset"  sampleID="3" >
                 <LegendSpec color="#FF0000"  text=""  fill="None"  lineWeight="Normal"  lineStyle="Solid"  control="0" />
               </DataLayer>
             </ChartData>
           </Chart>
         </ChartGroup>
         <ChartGroup x="258"  y="168"  width="144"  height="136"  lineWt="None"  fill="#FFFFFF"  stroke="#000000"  dashing="None"  annoOffsetX="0"  annoOffsetY="0"  enabled="1"  xScale="1.0"  yScale="1.0"  z="3" >
           <Chart x="0"  y="0"  width="144"  height="136"  lineWt="None"  fill="#FFFFFF"  stroke="#000000"  dashing="None"  annoOffsetX="0"  annoOffsetY="0"  enabled="1"  xScale="0.4"  yScale="0.4"  showLayoutAnnotation="0"  showSampleName="1"  showPath="0"  showFreq="0"  showCount="1"  showPopulationName="1"  showGraphTitle="0"  otherAnnotations=""  showGates="1"  showGateFreqs="1"  showGateNames="0"  useShortName="1"  showLegend="0"  showKeyword="0"  keyword=""  showStatistic="0"  statistic=""  offsetHistograms="0"  offsetAmount="0"  offsetAngle="0"  platformAnnotation=""  scaleH="40.0"  scaleV="40.0"  rotation="0°"  flipH="0"  flipV="0"  path="Forward Scatter, SSC-Height subset/7-AAD, FL3-A subset"  sampleID="4" >
             <Graph type="Pseudocolor"  fast="1"  smoothing="0"  histogramSmoothingCount="0"  showOutliers="0"  drawLargeDots="0"  backColor="#FFFFFF"  foreColor="#000000"  yAuto="1"  yAutoType="Unit Distribution"  yMin="0.0"  yMax="0.0"  showAxes="tnlTNL"  xLabel="FL3-H:: 7-AAD"  yLabel="FL4-H:: BrdU-APC"  lastYAxisName=""  scientificNotation="0"  smoothingHighResolution="1"  contourHighResolution="1"  showGateFreqs="1"  showGateNames="0"  showUncompParm="0"  showGates="0"  xLabelOverride="0"  yLabelOverride="0" >
               <Axis dimension="x"  name="FL3-H" />
               <Axis dimension="y"  name="FL4-H" />
               <WindowPosition x="654"  y="104"  width="374"  height="546"  open="0" />
               <TextTraits font="SansSerif"  size="12"  name="label"  style="0"  color="#000000"  background="#000000"  just="left" />
               <TextTraits font="SansSerif"  size="24"  name="gate"  style="0"  color="#000000"  background="#000000"  just="left" />
             </Graph>
             <ChartData showLayoutAnnotation="0"  showSampleName="1"  showPath="0"  showFreq="0"  showCount="1"  showPopulationName="1"  showGraphTitle="0"  otherAnnotations=""  showGates="1"  showGateFreqs="1"  showGateNames="0"  useShortName="1"  showLegend="0"  showKeyword="0"  keyword=""  showStatistic="0"  statistic=""  offsetHistograms="0"  offsetAmount="0"  offsetAngle="0"  platformAnnotation=""  scaleH="40.0"  scaleV="40.0"  rotation="0°"  flipH="0"  flipV="0"  path="Forward Scatter, SSC-Height subset/7-AAD, FL3-A subset"  sampleID="4" >
               <Graph type="Pseudocolor"  fast="1"  smoothing="0"  histogramSmoothingCount="0"  showOutliers="0"  drawLargeDots="0"  backColor="#FFFFFF"  foreColor="#000000"  yAuto="1"  yAutoType="Unit Distribution"  yMin="0.0"  yMax="0.0"  showAxes="tnlTNL"  xLabel="FL3-H:: 7-AAD"  yLabel="FL4-H:: BrdU-APC"  lastYAxisName=""  scientificNotation="0"  smoothingHighResolution="1"  contourHighResolution="1"  showGateFreqs="1"  showGateNames="0"  showUncompParm="0"  showGates="0"  xLabelOverride="0"  yLabelOverride="0" >
                 <Axis dimension="x"  name="FL3-H" />
                 <Axis dimension="y"  name="FL4-H" />
                 <WindowPosition x="654"  y="104"  width="374"  height="546"  open="0" />
                 <TextTraits font="SansSerif"  size="12"  name="label"  style="0"  color="#000000"  background="#000000"  just="left" />
                 <TextTraits font="SansSerif"  size="24"  name="gate"  style="0"  color="#000000"  background="#000000"  just="left" />
               </Graph>
               <DataLayer path="Forward Scatter, SSC-Height subset/7-AAD, FL3-A subset"  sampleID="4" >
                 <LegendSpec color="#FF0000"  text=""  fill="None"  lineWeight="Normal"  lineStyle="Solid"  control="0" />
               </DataLayer>
             </ChartData>
           </Chart>
         </ChartGroup>
         <ChartGroup x="386"  y="168"  width="144"  height="136"  lineWt="None"  fill="#FFFFFF"  stroke="#000000"  dashing="None"  annoOffsetX="0"  annoOffsetY="0"  enabled="1"  xScale="1.0"  yScale="1.0"  z="4" >
           <Chart x="0"  y="0"  width="144"  height="136"  lineWt="None"  fill="#FFFFFF"  stroke="#000000"  dashing="None"  annoOffsetX="0"  annoOffsetY="0"  enabled="1"  xScale="0.4"  yScale="0.4"  showLayoutAnnotation="0"  showSampleName="1"  showPath="0"  showFreq="0"  showCount="1"  showPopulationName="1"  showGraphTitle="0"  otherAnnotations=""  showGates="1"  showGateFreqs="1"  showGateNames="0"  useShortName="1"  showLegend="0"  showKeyword="0"  keyword=""  showStatistic="0"  statistic=""  offsetHistograms="0"  offsetAmount="0"  offsetAngle="0"  platformAnnotation=""  scaleH="40.0"  scaleV="40.0"  rotation="0°"  flipH="0"  flipV="0"  path="Forward Scatter, SSC-Height subset/7-AAD, FL3-A subset"  sampleID="5" >
             <Graph type="Pseudocolor"  fast="1"  smoothing="0"  histogramSmoothingCount="0"  showOutliers="0"  drawLargeDots="0"  backColor="#FFFFFF"  foreColor="#000000"  yAuto="1"  yAutoType="Unit Distribution"  yMin="0.0"  yMax="0.0"  showAxes="tnlTNL"  xLabel="FL3-H:: 7-AAD"  yLabel="FL4-H:: BrdU-APC"  lastYAxisName=""  scientificNotation="0"  smoothingHighResolution="1"  contourHighResolution="1"  showGateFreqs="1"  showGateNames="0"  showUncompParm="0"  showGates="0"  xLabelOverride="0"  yLabelOverride="0" >
               <Axis dimension="x"  name="FL3-H" />
               <Axis dimension="y"  name="FL4-H" />
               <WindowPosition x="654"  y="104"  width="374"  height="546"  open="1" />
               <TextTraits font="SansSerif"  size="12"  name="label"  style="0"  color="#000000"  background="#000000"  just="left" />
               <TextTraits font="SansSerif"  size="24"  name="gate"  style="0"  color="#000000"  background="#000000"  just="left" />
             </Graph>
             <ChartData showLayoutAnnotation="0"  showSampleName="1"  showPath="0"  showFreq="0"  showCount="1"  showPopulationName="1"  showGraphTitle="0"  otherAnnotations=""  showGates="1"  showGateFreqs="1"  showGateNames="0"  useShortName="1"  showLegend="0"  showKeyword="0"  keyword=""  showStatistic="0"  statistic=""  offsetHistograms="0"  offsetAmount="0"  offsetAngle="0"  platformAnnotation=""  scaleH="40.0"  scaleV="40.0"  rotation="0°"  flipH="0"  flipV="0"  path="Forward Scatter, SSC-Height subset/7-AAD, FL3-A subset"  sampleID="5" >
               <Graph type="Pseudocolor"  fast="1"  smoothing="0"  histogramSmoothingCount="0"  showOutliers="0"  drawLargeDots="0"  backColor="#FFFFFF"  foreColor="#000000"  yAuto="1"  yAutoType="Unit Distribution"  yMin="0.0"  yMax="0.0"  showAxes="tnlTNL"  xLabel="FL3-H:: 7-AAD"  yLabel="FL4-H:: BrdU-APC"  lastYAxisName=""  scientificNotation="0"  smoothingHighResolution="1"  contourHighResolution="1"  showGateFreqs="1"  showGateNames="0"  showUncompParm="0"  showGates="0"  xLabelOverride="0"  yLabelOverride="0" >
                 <Axis dimension="x"  name="FL3-H" />
                 <Axis dimension="y"  name="FL4-H" />
                 <WindowPosition x="654"  y="104"  width="374"  height="546"  open="1" />
                 <TextTraits font="SansSerif"  size="12"  name="label"  style="0"  color="#000000"  background="#000000"  just="left" />
                 <TextTraits font="SansSerif"  size="24"  name="gate"  style="0"  color="#000000"  background="#000000"  just="left" />
               </Graph>
               <DataLayer path="Forward Scatter, SSC-Height subset/7-AAD, FL3-A subset"  sampleID="5" >
                 <LegendSpec color="#FF0000"  text=""  fill="None"  lineWeight="Normal"  lineStyle="Solid"  control="0" />
               </DataLayer>
             </ChartData>
           </Chart>
         </ChartGroup>
         <ChartGroup x="2"  y="311"  width="144"  height="136"  lineWt="None"  fill="#FFFFFF"  stroke="#000000"  dashing="None"  annoOffsetX="0"  annoOffsetY="0"  enabled="1"  xScale="1.0"  yScale="1.0"  z="5" >
           <Chart x="0"  y="0"  width="144"  height="136"  lineWt="None"  fill="#FFFFFF"  stroke="#000000"  dashing="None"  annoOffsetX="0"  annoOffsetY="0"  enabled="1"  xScale="0.4"  yScale="0.4"  showLayoutAnnotation="0"  showSampleName="1"  showPath="0"  showFreq="0"  showCount="1"  showPopulationName="1"  showGraphTitle="0"  otherAnnotations=""  showGates="1"  showGateFreqs="1"  showGateNames="0"  useShortName="1"  showLegend="0"  showKeyword="0"  keyword=""  showStatistic="0"  statistic=""  offsetHistograms="0"  offsetAmount="0"  offsetAngle="0"  platformAnnotation=""  scaleH="40.0"  scaleV="40.0"  rotation="0°"  flipH="0"  flipV="0"  path="Forward Scatter, SSC-Height subset/7-AAD, FL3-A subset"  sampleID="6" >
             <Graph type="Pseudocolor"  fast="1"  smoothing="0"  histogramSmoothingCount="0"  showOutliers="0"  drawLargeDots="0"  backColor="#FFFFFF"  foreColor="#000000"  yAuto="1"  yAutoType="Unit Distribution"  yMin="0.0"  yMax="0.0"  showAxes="tnlTNL"  xLabel="FL3-H:: 7-AAD"  yLabel="FL4-H:: BrdU-APC"  lastYAxisName=""  scientificNotation="0"  smoothingHighResolution="1"  contourHighResolution="1"  showGateFreqs="1"  showGateNames="0"  showUncompParm="0"  showGates="0"  xLabelOverride="0"  yLabelOverride="0" >
               <Axis dimension="x"  name="FL3-H" />
               <Axis dimension="y"  name="FL4-H" />
               <WindowPosition x="654"  y="104"  width="374"  height="546"  open="0" />
               <TextTraits font="SansSerif"  size="12"  name="label"  style="0"  color="#000000"  background="#000000"  just="left" />
               <TextTraits font="SansSerif"  size="24"  name="gate"  style="0"  color="#000000"  background="#000000"  just="left" />
             </Graph>
             <ChartData showLayoutAnnotation="0"  showSampleName="1"  showPath="0"  showFreq="0"  showCount="1"  showPopulationName="1"  showGraphTitle="0"  otherAnnotations=""  showGates="1"  showGateFreqs="1"  showGateNames="0"  useShortName="1"  showLegend="0"  showKeyword="0"  keyword=""  showStatistic="0"  statistic=""  offsetHistograms="0"  offsetAmount="0"  offsetAngle="0"  platformAnnotation=""  scaleH="40.0"  scaleV="40.0"  rotation="0°"  flipH="0"  flipV="0"  path="Forward Scatter, SSC-Height subset/7-AAD, FL3-A subset"  sampleID="6" >
               <Graph type="Pseudocolor"  fast="1"  smoothing="0"  histogramSmoothingCount="0"  showOutliers="0"  drawLargeDots="0"  backColor="#FFFFFF"  foreColor="#000000"  yAuto="1"  yAutoType="Unit Distribution"  yMin="0.0"  yMax="0.0"  showAxes="tnlTNL"  xLabel="FL3-H:: 7-AAD"  yLabel="FL4-H:: BrdU-APC"  lastYAxisName=""  scientificNotation="0"  smoothingHighResolution="1"  contourHighResolution="1"  showGateFreqs="1"  showGateNames="0"  showUncompParm="0"  showGates="0"  xLabelOverride="0"  yLabelOverride="0" >
                 <Axis dimension="x"  name="FL3-H" />
                 <Axis dimension="y"  name="FL4-H" />
                 <WindowPosition x="654"  y="104"  width="374"  height="546"  open="0" />
                 <TextTraits font="SansSerif"  size="12"  name="label"  style="0"  color="#000000"  background="#000000"  just="left" />
                 <TextTraits font="SansSerif"  size="24"  name="gate"  style="0"  color="#000000"  background="#000000"  just="left" />
               </Graph>
               <DataLayer path="Forward Scatter, SSC-Height subset/7-AAD, FL3-A subset"  sampleID="6" >
                 <LegendSpec color="#FF0000"  text=""  fill="None"  lineWeight="Normal"  lineStyle="Solid"  control="0" />
               </DataLayer>
             </ChartData>
           </Chart>
         </ChartGroup>
         <ChartGroup x="130"  y="311"  width="144"  height="136"  lineWt="None"  fill="#FFFFFF"  stroke="#000000"  dashing="None"  annoOffsetX="0"  annoOffsetY="0"  enabled="1"  xScale="1.0"  yScale="1.0"  z="6" >
           <Chart x="0"  y="0"  width="144"  height="136"  lineWt="None"  fill="#FFFFFF"  stroke="#000000"  dashing="None"  annoOffsetX="0"  annoOffsetY="0"  enabled="1"  xScale="0.4"  yScale="0.4"  showLayoutAnnotation="0"  showSampleName="1"  showPath="0"  showFreq="0"  showCount="1"  showPopulationName="1"  showGraphTitle="0"  otherAnnotations=""  showGates="1"  showGateFreqs="1"  showGateNames="0"  useShortName="1"  showLegend="0"  showKeyword="0"  keyword=""  showStatistic="0"  statistic=""  offsetHistograms="0"  offsetAmount="0"  offsetAngle="0"  platformAnnotation=""  scaleH="40.0"  scaleV="40.0"  rotation="0°"  flipH="0"  flipV="0"  path="Forward Scatter, SSC-Height subset/7-AAD, FL3-A subset"  sampleID="7" >
             <Graph type="Pseudocolor"  fast="1"  smoothing="0"  histogramSmoothingCount="0"  showOutliers="0"  drawLargeDots="0"  backColor="#FFFFFF"  foreColor="#000000"  yAuto="1"  yAutoType="Unit Distribution"  yMin="0.0"  yMax="0.0"  showAxes="tnlTNL"  xLabel="FL3-H:: 7-AAD"  yLabel="FL4-H:: BrdU-APC"  lastYAxisName=""  scientificNotation="0"  smoothingHighResolution="1"  contourHighResolution="1"  showGateFreqs="1"  showGateNames="0"  showUncompParm="0"  showGates="0"  xLabelOverride="0"  yLabelOverride="0" >
               <Axis dimension="x"  name="FL3-H" />
               <Axis dimension="y"  name="FL4-H" />
               <WindowPosition x="654"  y="104"  width="374"  height="546"  open="0" />
               <TextTraits font="SansSerif"  size="12"  name="label"  style="0"  color="#000000"  background="#000000"  just="left" />
               <TextTraits font="SansSerif"  size="24"  name="gate"  style="0"  color="#000000"  background="#000000"  just="left" />
             </Graph>
             <ChartData showLayoutAnnotation="0"  showSampleName="1"  showPath="0"  showFreq="0"  showCount="1"  showPopulationName="1"  showGraphTitle="0"  otherAnnotations=""  showGates="1"  showGateFreqs="1"  showGateNames="0"  useShortName="1"  showLegend="0"  showKeyword="0"  keyword=""  showStatistic="0"  statistic=""  offsetHistograms="0"  offsetAmount="0"  offsetAngle="0"  platformAnnotation=""  scaleH="40.0"  scaleV="40.0"  rotation="0°"  flipH="0"  flipV="0"  path="Forward Scatter, SSC-Height subset/7-AAD, FL3-A subset"  sampleID="7" >
               <Graph type="Pseudocolor"  fast="1"  smoothing="0"  histogramSmoothingCount="0"  showOutliers="0"  drawLargeDots="0"  backColor="#FFFFFF"  foreColor="#000000"  yAuto="1"  yAutoType="Unit Distribution"  yMin="0.0"  yMax="0.0"  showAxes="tnlTNL"  xLabel="FL3-H:: 7-AAD"  yLabel="FL4-H:: BrdU-APC"  lastYAxisName=""  scientificNotation="0"  smoothingHighResolution="1"  contourHighResolution="1"  showGateFreqs="1"  showGateNames="0"  showUncompParm="0"  showGates="0"  xLabelOverride="0"  yLabelOverride="0" >
                 <Axis dimension="x"  name="FL3-H" />
                 <Axis dimension="y"  name="FL4-H" />
                 <WindowPosition x="654"  y="104"  width="374"  height="546"  open="0" />
                 <TextTraits font="SansSerif"  size="12"  name="label"  style="0"  color="#000000"  background="#000000"  just="left" />
                 <TextTraits font="SansSerif"  size="24"  name="gate"  style="0"  color="#000000"  background="#000000"  just="left" />
               </Graph>
               <DataLayer path="Forward Scatter, SSC-Height subset/7-AAD, FL3-A subset"  sampleID="7" >
                 <LegendSpec color="#FF0000"  text=""  fill="None"  lineWeight="Normal"  lineStyle="Solid"  control="0" />
               </DataLayer>
             </ChartData>
           </Chart>
         </ChartGroup>
         <ChartGroup x="258"  y="311"  width="144"  height="136"  lineWt="None"  fill="#FFFFFF"  stroke="#000000"  dashing="None"  annoOffsetX="0"  annoOffsetY="0"  enabled="1"  xScale="1.0"  yScale="1.0"  z="7" >
           <Chart x="0"  y="0"  width="144"  height="136"  lineWt="None"  fill="#FFFFFF"  stroke="#000000"  dashing="None"  annoOffsetX="0"  annoOffsetY="0"  enabled="1"  xScale="0.4"  yScale="0.4"  showLayoutAnnotation="0"  showSampleName="1"  showPath="0"  showFreq="0"  showCount="1"  showPopulationName="1"  showGraphTitle="0"  otherAnnotations=""  showGates="1"  showGateFreqs="1"  showGateNames="0"  useShortName="1"  showLegend="0"  showKeyword="0"  keyword=""  showStatistic="0"  statistic=""  offsetHistograms="0"  offsetAmount="0"  offsetAngle="0"  platformAnnotation=""  scaleH="40.0"  scaleV="40.0"  rotation="0°"  flipH="0"  flipV="0"  path="Forward Scatter, SSC-Height subset/7-AAD, FL3-A subset"  sampleID="8" >
             <Graph type="Pseudocolor"  fast="1"  smoothing="0"  histogramSmoothingCount="0"  showOutliers="0"  drawLargeDots="0"  backColor="#FFFFFF"  foreColor="#000000"  yAuto="1"  yAutoType="Unit Distribution"  yMin="0.0"  yMax="0.0"  showAxes="tnlTNL"  xLabel="FL3-H:: 7-AAD"  yLabel="FL4-H:: BrdU-APC"  lastYAxisName=""  scientificNotation="0"  smoothingHighResolution="1"  contourHighResolution="1"  showGateFreqs="1"  showGateNames="0"  showUncompParm="0"  showGates="0"  xLabelOverride="0"  yLabelOverride="0" >
               <Axis dimension="x"  name="FL3-H" />
               <Axis dimension="y"  name="FL4-H" />
               <WindowPosition x="654"  y="104"  width="374"  height="546"  open="0" />
               <TextTraits font="SansSerif"  size="12"  name="label"  style="0"  color="#000000"  background="#000000"  just="left" />
               <TextTraits font="SansSerif"  size="24"  name="gate"  style="0"  color="#000000"  background="#000000"  just="left" />
             </Graph>
             <ChartData showLayoutAnnotation="0"  showSampleName="1"  showPath="0"  showFreq="0"  showCount="1"  showPopulationName="1"  showGraphTitle="0"  otherAnnotations=""  showGates="1"  showGateFreqs="1"  showGateNames="0"  useShortName="1"  showLegend="0"  showKeyword="0"  keyword=""  showStatistic="0"  statistic=""  offsetHistograms="0"  offsetAmount="0"  offsetAngle="0"  platformAnnotation=""  scaleH="40.0"  scaleV="40.0"  rotation="0°"  flipH="0"  flipV="0"  path="Forward Scatter, SSC-Height subset/7-AAD, FL3-A subset"  sampleID="8" >
               <Graph type="Pseudocolor"  fast="1"  smoothing="0"  histogramSmoothingCount="0"  showOutliers="0"  drawLargeDots="0"  backColor="#FFFFFF"  foreColor="#000000"  yAuto="1"  yAutoType="Unit Distribution"  yMin="0.0"  yMax="0.0"  showAxes="tnlTNL"  xLabel="FL3-H:: 7-AAD"  yLabel="FL4-H:: BrdU-APC"  lastYAxisName=""  scientificNotation="0"  smoothingHighResolution="1"  contourHighResolution="1"  showGateFreqs="1"  showGateNames="0"  showUncompParm="0"  showGates="0"  xLabelOverride="0"  yLabelOverride="0" >
                 <Axis dimension="x"  name="FL3-H" />
                 <Axis dimension="y"  name="FL4-H" />
                 <WindowPosition x="654"  y="104"  width="374"  height="546"  open="0" />
                 <TextTraits font="SansSerif"  size="12"  name="label"  style="0"  color="#000000"  background="#000000"  just="left" />
                 <TextTraits font="SansSerif"  size="24"  name="gate"  style="0"  color="#000000"  background="#000000"  just="left" />
               </Graph>
               <DataLayer path="Forward Scatter, SSC-Height subset/7-AAD, FL3-A subset"  sampleID="8" >
                 <LegendSpec color="#FF0000"  text=""  fill="None"  lineWeight="Normal"  lineStyle="Solid"  control="0" />
               </DataLayer>
             </ChartData>
           </Chart>
         </ChartGroup>
         <ChartGroup x="386"  y="311"  width="144"  height="136"  lineWt="None"  fill="#FFFFFF"  stroke="#000000"  dashing="None"  annoOffsetX="0"  annoOffsetY="0"  enabled="1"  xScale="1.0"  yScale="1.0"  z="8" >
           <Chart x="0"  y="0"  width="144"  height="136"  lineWt="None"  fill="#FFFFFF"  stroke="#000000"  dashing="None"  annoOffsetX="0"  annoOffsetY="0"  enabled="1"  xScale="0.4"  yScale="0.4"  showLayoutAnnotation="0"  showSampleName="1"  showPath="0"  showFreq="0"  showCount="1"  showPopulationName="1"  showGraphTitle="0"  otherAnnotations=""  showGates="1"  showGateFreqs="1"  showGateNames="0"  useShortName="1"  showLegend="0"  showKeyword="0"  keyword=""  showStatistic="0"  statistic=""  offsetHistograms="0"  offsetAmount="0"  offsetAngle="0"  platformAnnotation=""  scaleH="40.0"  scaleV="40.0"  rotation="0°"  flipH="0"  flipV="0"  path="Forward Scatter, SSC-Height subset/7-AAD, FL3-A subset"  sampleID="9" >
             <Graph type="Pseudocolor"  fast="1"  smoothing="0"  histogramSmoothingCount="0"  showOutliers="0"  drawLargeDots="0"  backColor="#FFFFFF"  foreColor="#000000"  yAuto="1"  yAutoType="Unit Distribution"  yMin="0.0"  yMax="0.0"  showAxes="tnlTNL"  xLabel="FL3-H:: 7-AAD"  yLabel="FL4-H:: BrdU-APC"  lastYAxisName=""  scientificNotation="0"  smoothingHighResolution="1"  contourHighResolution="1"  showGateFreqs="1"  showGateNames="0"  showUncompParm="0"  showGates="0"  xLabelOverride="0"  yLabelOverride="0" >
               <Axis dimension="x"  name="FL3-H" />
               <Axis dimension="y"  name="FL4-H" />
               <WindowPosition x="654"  y="104"  width="374"  height="546"  open="0" />
               <TextTraits font="SansSerif"  size="12"  name="label"  style="0"  color="#000000"  background="#000000"  just="left" />
               <TextTraits font="SansSerif"  size="24"  name="gate"  style="0"  color="#000000"  background="#000000"  just="left" />
             </Graph>
             <ChartData showLayoutAnnotation="0"  showSampleName="1"  showPath="0"  showFreq="0"  showCount="1"  showPopulationName="1"  showGraphTitle="0"  otherAnnotations=""  showGates="1"  showGateFreqs="1"  showGateNames="0"  useShortName="1"  showLegend="0"  showKeyword="0"  keyword=""  showStatistic="0"  statistic=""  offsetHistograms="0"  offsetAmount="0"  offsetAngle="0"  platformAnnotation=""  scaleH="40.0"  scaleV="40.0"  rotation="0°"  flipH="0"  flipV="0"  path="Forward Scatter, SSC-Height subset/7-AAD, FL3-A subset"  sampleID="9" >
               <Graph type="Pseudocolor"  fast="1"  smoothing="0"  histogramSmoothingCount="0"  showOutliers="0"  drawLargeDots="0"  backColor="#FFFFFF"  foreColor="#000000"  yAuto="1"  yAutoType="Unit Distribution"  yMin="0.0"  yMax="0.0"  showAxes="tnlTNL"  xLabel="FL3-H:: 7-AAD"  yLabel="FL4-H:: BrdU-APC"  lastYAxisName=""  scientificNotation="0"  smoothingHighResolution="1"  contourHighResolution="1"  showGateFreqs="1"  showGateNames="0"  showUncompParm="0"  showGates="0"  xLabelOverride="0"  yLabelOverride="0" >
                 <Axis dimension="x"  name="FL3-H" />
                 <Axis dimension="y"  name="FL4-H" />
                 <WindowPosition x="654"  y="104"  width="374"  height="546"  open="0" />
                 <TextTraits font="SansSerif"  size="12"  name="label"  style="0"  color="#000000"  background="#000000"  just="left" />
                 <TextTraits font="SansSerif"  size="24"  name="gate"  style="0"  color="#000000"  background="#000000"  just="left" />
               </Graph>
               <DataLayer path="Forward Scatter, SSC-Height subset/7-AAD, FL3-A subset"  sampleID="9" >
                 <LegendSpec color="#FF0000"  text=""  fill="None"  lineWeight="Normal"  lineStyle="Solid"  control="0" />
               </DataLayer>
             </ChartData>
           </Chart>
         </ChartGroup>
       </FigList>
     </Layout>
     <Layout name="Header/Footer"  color="#404040"  isBatch="0"  showGrid="0"  showRulers="1"  showDebugOutput="0"  showGuides="0"  showPageBreaks="0"  scale="1" >
       <PrintLayout flipPattern0="0"  rows="1"  columns="1"  padding="36"  header=""  footer=""  headerActive="0"  footerActive="0"  scalingMode="fj.print.scale.none"  scaling="1"  orientation="1"  width="595.2744"  height="841.8888"  imageableX="72"  imageableY="72"  imageableWidth="451.2744"  imageableHeight="697.8888" />
       <PageSection sectionName="header" >&lt;table width=&quot;100%&quot;&gt;&lt;tr&gt;&lt;td align=&quot;left&quot; valign=&quot;top&quot;&gt;&amp;NBSP&amp;NBSP&amp;NBSP&amp;NBSP&lt;IMG SRC=&quot;file:/Applications/FlowJo.app/Contents/Resources/Java/images/fj_icon.png&quot;&gt;&lt;/IMG&gt;&lt;br/&gt;FlowJo, LLC&lt;/td&gt;&lt;td align=&quot;right&quot; valign=&quot;top&quot;&gt;Page &lt;PageNumber/&gt;&lt;/td&gt;&lt;/tr&gt;&lt;/table&gt;</PageSection>
       <PageSection sectionName="footer" >&lt;table width=&quot;100%&quot;&gt;&lt;tr&gt;&lt;td align=&quot;left&quot;  valign=&quot;bottom&quot;&gt;&lt;LongDate/&gt;&lt;/td&gt;&lt;td align=&quot;right&quot; valign=&quot;bottom&quot;&gt;&lt;Version/&gt;&lt;/td&gt;&lt;/tr&gt;&lt;/table&gt;</PageSection>
       <Iteration iterationType="OFF"  iterationValue=""  iterationKeyword=""  discriminator=""  panelSize="1"  groupName="workspaceSelection" />
       <FigList z="2" >
         <Rectangle x="0"  y="49"  width="464"  height="334"  lineWt="Hairline"  fill="#E6E6E6"  stroke="#FFFFFE"  dashing="Solid"  annoOffsetX="0"  annoOffsetY="0"  enabled="0" />
         <ParsedText x="0"  y="52"  width="464"  height="38"  lineWt="None"  fill="#FFFFFE"  stroke="#999999"  dashing="Solid"  annoOffsetX="0"  annoOffsetY="0"  text="Header"  enabled="0"  fitText="0" >
           <TextTraits font="Serif"  size="14"  style="bold"  just="center"  color="#999999" />
         </ParsedText>
         <ParsedText x="0"  y="355"  width="464"  height="38"  lineWt="None"  fill="#FFFFFE"  stroke="#999999"  dashing="Solid"  annoOffsetX="0"  annoOffsetY="0"  text="Footer"  enabled="0"  fitText="0" >
           <TextTraits font="Serif"  size="14"  style="bold"  just="center"  color="#999999" />
         </ParsedText>
         <ParsedText x="0"  y="200"  width="464"  height="40"  lineWt="None"  fill="#FFFFFE"  stroke="#000000"  dashing="Solid"  annoOffsetX="0"  annoOffsetY="0"  enabled="0"  text="Objects located in the gray area will not be included in the header or footer."  fitText="0" >
           <TextTraits font="Serif"  size="12"  style="bold"  just="center"  color="#999999" />
         </ParsedText>
         <ParsedText x="14"  y="13"  width="80"  height="24"  lineWt="None"  fill="#FFFFFE"  stroke="#000000"  dashing="Solid"  annoOffsetX="0"  annoOffsetY="0"  enabled="1"  xScale="1.0"  yScale="1.0"  text="&lt;Page Number&gt;"  fitText="1"  z="4" >
           <TextTraits font="Serif"  size="12"  style="plain"  just="left"  color="#000000" />
         </ParsedText>
       </FigList>
     </Layout>
     <WindowPosition x="1687"  y="224"  width="1589"  height="1271" />
   </LayoutEditor>
   <Scripts>
     <Script lang="text/javascript"  name="New Script 		 " />
   </Scripts>
   <Experiment>
     <PlateModel name="Plate"  color="#00ffffff"  rows="8"  columns="12"  plateID="00000"  expID="000-00000"  format="Plate"  showNEntries="1"  peHeatmap="1"  peShowEnums="1"  peThickBorders="1" >
       <PrintLayout flipPattern0="0"  rows="1"  columns="1"  padding="36"  header=""  footer=""  headerActive="0"  footerActive="0"  scalingMode="fj.print.scale.none"  scaling="1"  orientation="1"  width="595.2744"  height="841.8888"  imageableX="72"  imageableY="72"  imageableWidth="451.2744"  imageableHeight="697.8888" />
     </PlateModel>
     <PlateEditorState>
       <WindowPosition x="1681"  y="25"  width="700"  height="550" />
       <KeywordList>
         <Keyword attribute="Assay"  value="GFP Reporter" />
         <Keyword attribute="Time point"  value="24hr" />
         <Keyword attribute="Treatment &quot;Drug A&quot;"  value="10ug/L" />
       </KeywordList>
       <StagingArea>
         <StagingWell/>
         <StagingWell/>
         <StagingWell/>
         <StagingWell/>
       </StagingArea>
     </PlateEditorState>
   </Experiment>
   <Exports/>
   <SOPS/>
   <NA/>
   <weights/>
 </Workspace>
